# Supplementary material for: One nutritional symbiosis begat another: Phylogenetic evidence that the ant tribe Camponotini acquired Blochmannia by tending sap-feeding insects
Source: BMC Evol Biol. 2009 Dec 16;9:292. doi: 10.1186/1471-2148-9-292 (PMC2810300; doi:10.1186/1471-2148-9-292)
Supplement: Additional file 5 — MacClade file (nexus format) of the 16S rDNA sequence alignment analyzed here. Ambiguous (excluded) regions in the alignment are marked as character sets. Sequences used in phylogenetic analyses are marked as distinct taxon sets. [file 1471-2148-9-292-S5.txt]

#NEXUS 
[MacClade 4.08]


BEGIN DATA;
	DIMENSIONS  NTAX=129 NCHAR=1780;
	FORMAT DATATYPE=DNA  MISSING=N GAP=-  INTERLEAVE ;
MATRIX

[                                 10        20        30        40        50]
[                                 .         .         .         .         .]

PastMult                 -----------------------------ATTG-AACGCTGGCGGCAGGC   [20]
EcoliK12                 AAATTGAAGAGTTTGA-TCATGGCT-CAGATTG-AACGCTGGCGGCAGGC   [47]
ShigFlex                 AAATTGAAGAGTTTGA-TCATGGCT-CAGATTG-AACGCTGGCGGCAGGC   [47]
SalmTyph                 -AATTGAAGAGTTTGA-TCATGGCT-CAGATTG-AACGCTGGCGGCAGGC   [46]
ErwAmy                   -----------------------------ATTGGAACGCTGGCGGCAGGC   [21]
KlebPneu                 -------------------------------------------GGCAGGC   [7]
CitrFreu                 ------TAGAGTTTGA-TCCTGGCT-CAGATTG-AACGCTGGCGGCAGGC   [41]
PectCaro                 -----------------------------------ACGCTGGCGGCAGGC   [15]
ErwCaro                  --------------------------------------------------   [0]
SerrMarc                 ----------------------GCT-CAGATTG-AACGCTGGCGGCAGGC   [26]
BrenAlni                 --------GAGTTTGA-TCCTGGCT-CAGATTG-AACGCTGGCGGCAGGC   [39]
RegInsec                 --------------------------------------------------   [0]
HamDef                   ------------------------------------CGCTGGTGGCAGGC   [14]
VibChol                  -------AGAGTTTGA-TCATGGCT-CAGATTG-AACGCTGGCGGCAGGC   [40]
PseudAer                 ---------AGTTTGA-TCCTGGCT-CAGATTG-AACGCTGGCGGCAGGC   [38]
HafAlvei                 NNATTGAAGAGTTTGA-TCATGGCT-CAGATTG-AACGCTGGCGGCAGGC   [47]
PhotLum                  ------GAGAGTTTGA-TCATGGCT-CAGATTG-AACGCTGGCGGCAGGC   [41]
XenoNema                 ------------------CCTGGCT-CAGATTG-AACGCTGGCGGCAGGC   [30]
YersPest                 -AATTGAAGAGTTTGA-TCATGGCT-CAGATTG-AACGCTGGCGGCAGGC   [46]
RahnAqua                 -------AGAGTTTGA-TNATGGCT-CAGATTG-AACGCTGGCGGCAGGC   [40]
AquaHayw                 -----------TTTGA-TCCTGGCT-CAGATTG-AACGCTGGCGGCAGGC   [36]
mbugCyphAlp              ----------------------------------AACGCTAGCGGCAGGC   [16]
mbugParNot               ----------------------------------AACGCTAGCGGCAGGC   [16]
louseflyPseuCara         --------GAGTTTGA-TCCTGGCT-CAGATTG-AACGCTGGCGGCAGGC   [39]
CampBCA01_188            --------------------------------------------------   [0]
Cpapa322                 --------------------------------------------------   [0]
Csp262                   --------------------------------------------------   [0]
Cetio264                 --------------------------------------------------   [0]
Csp259                   --------------------------------------------------   [0]
ColNipSym                --------------------------------------------------   [0]
Cleon225                 --------------------------------------------------   [0]
Csaun265                 --------------------------------------------------   [0]
Cgass243                 --------------------------------------------------   [0]
Cconi187                 --------------------------------------------------   [0]
Cvit231ii                --------------------------------------------------   [0]
Opi258cl1                --------------------------------------------------   [0]
Oresp192                 --------------------------------------------------   [0]
Opis258cl2               --------------------------------------------------   [0]
Ohadd244                 --------------------------------------------------   [0]
Ohadd256                 --------------------------------------------------   [0]
Pfore255                 --------------------------------------------------   [0]
Plamel                   --------------------------------------------------   [0]
Phag189                  --------------------------------------------------   [0]
Pdecu190                 --------------------------------------------------   [0]
Pcupr252                 --------------------------------------------------   [0]
Phippom                  --------------------------------------------------   [0]
Pypsil                   --------------------------------------------------   [0]
Pdives                   --------------------------------------------------   [0]
Csp260                   --------------------------------------------------   [0]
Coccul229                --------------------------------------------------   [0]
Cclavis227               --------------------------------------------------   [0]
Cpenn                    AAATTGAAGAGTTT-GATCATGG-CTCAGATTG-AACGCTGACGGTAAGC   [47]
Cchrom                   --------------------------------------------------   [0]
Cherc                    -------------------------------TG-AACGCTGACGGTAAGC   [18]
Cnova                    --------------------------------------------------   [0]
Claev                    --------------------------------------------------   [0]
Cligni                   --------------------------------------------------   [0]
Ccast                    ---------------------------AGATTG-AACGCTGGCGGTAAGC   [22]
Camer                    --------------------------------------------------   [0]
Cquer                    --------------------------------------------------   [0]
Csans                    --------------------------------------------------   [0]
Cmarit185                --------------------------------------------------   [0]
Cvicin                   --------------------------------------------------   [0]
Csemit242                --------------------------------------------------   [0]
Cocreat                  --------------------------------------------------   [0]
Cclarit233               --------------------------------------------------   [0]
Csayi                    --------------------------------------------------   [0]
Chyatti186               --------------------------------------------------   [0]
Csocius                  -----------TTTGA-TCATGGCT-CAGATTG-AACGCTGGCGGTAAGC   [36]
Cschaef                  --------------------------------------------------   [0]
Cnitidior201             --------------------------------------------------   [0]
Csp224                   --------------------------------------------------   [0]
Culcero                  --------------------------------------------------   [0]
Csp261                   --------------------------------------------------   [0]
Cconso239                --------------------------------------------------   [0]
Csuff238                 --------------------------------------------------   [0]
Clownei230               --------------------------------------------------   [0]
Csilvicola               ---------------------------AGATTG-AACGCTGACGGTAAGC   [22]
Cbalz                    ---------------------------AGATTG-AACGCTGACGGTAAGC   [22]
Csp221                   --------------------------------------------------   [0]
Cseri                    -----------TTTGA-TCATGGCT-CAGATTG-AACGCTGACGGTAAGC   [36]
Cserice213               --------------------------------------------------   [0]
Ccrassus223              --------------------------------------------------   [0]
Ccrassus214              --------------------------------------------------   [0]
Csp216                   --------------------------------------------------   [0]
Csp263                   --------------------------------------------------   [0]
Csanc240                 --------------------------------------------------   [0]
Cabdom                   --------------------------------------------------   [0]
Ccfsim199                --------------------------------------------------   [0]
BlFlor                   --------------------------------------------------   [0]
Catric203                --------------------------------------------------   [0]
Catric217                --------------------------------------------------   [0]
Catric219                --------------------------------------------------   [0]
Crufip                   ---------------------GGCT-CAGATTG-AACGCTGGCGGTAAGC   [27]
Crufipes220              --------------------------------------------------   [0]
Csprengg222              --------------------------------------------------   [0]
Crengg215                --------------------------------------------------   [0]
Cfest                    --------------------------------------------------   [0]
Cvafe                    --------------------------------------------------   [0]
CalLaev254               --------------------------------------------------   [0]
CalAlb191                --------------------------------------------------   [0]
EchAus253                --------------------------------------------------   [0]
mbugAusGre               ----------------------------------AACGCTGGCGGCAAGC   [16]
mbugMelAlb               ----------------------------------AACGCTAGCGGCAAGC   [16]
mbugAntCraw              -----------------------------ATTA-AACGCTGGCGGCAAGC   [20]
mbugAmoLich              ----------------------------------AACGCTAGCGGCAGGC   [16]
psyllidAphIner           ----------------------------------AACGCTAGCGGCAGGC   [16]
Baumannia                -------AGAGTTTGA-TCATGGCT-CAGATTG-AACGCTGGCGGTAAGC   [40]
mbugPlanoCitr            -----------------------------------ACGCTGGCGGCAGGC   [15]
mbugDysBre               ----------------------------------AACGCTGGCGGCAAGC   [16]
psylBlasOccid            ----------------------------------AACGCTGGCGGCAGGC   [16]
SOPE_AF005235            -----------------------------ATTG-AACGCTGGCGGCAGGC   [20]
SodGlosAY861701          -------AGAGTTTGA-TCATGGCT-CAGATTG-AACGCTGGCGGCAGGC   [40]
SOPE_AF548137            ----------------------------------AACGCTGGCGGTAGGC   [16]
SodGlosAP008232          ----------------------------------AACGCTGGCGGCAGGC   [16]
SitoZeamaisSym           ----------------------------------AACGCTGGCGGTAGGC   [16]
BreQuer                  ---------AGTTTGA-TCCTGGCT-CAGATTG-AACGCTGGCGGCAGGC   [38]
LemiGrim                 ----------------------------------------GGCGGCAGGC   [10]
NotostigCarr226          --------------------------------------------------   [0]
NoeetaPupilSym           --------------------------------------------------   [0]
EwinAmer                 --------------------------------------------------   [0]
HafniaSpNJ71             --------------------TGGCT-CAGATTG-AACGCTGGCGGCAGGC   [28]
PlesShig                 --------GAGTTTGA-TCATGGCT-CAGATTG-AACGCTGGCGGCAGGC   [39]
RahnSp_NJ8               -------AGAGTTTGA-TCCTGGCT-CAGATTG-AACGCTGGCGGCAGGC   [40]
HafniaSp270              -----TTAGAGTTTGA-TCCTGGCT-CAGATTG-AACGCTGGCGGCAGGC   [42]
YersiniaSp               ------------------CCTGGCT-CAGATTG-AACGCTGGCGGCAGGC   [30]
FormicaFusSymAB018684    --------------------------------------------------   [0]
PlagMancSym              --------------------------------------------------   [0]
PlagPigSym               --------------------------------------------------   [0]

[                                 60        70        80        90        100]
[                                 .         .         .         .         .]

PastMult                 TTAACACATGCAAGTCGAACGGTAG--CAG----GAA-GA-A-A-G----   [56]
EcoliK12                 CTAACACATGCAAGTCGAACGGTAA--CAG-----GA-AG-A-A-G----   [82]
ShigFlex                 CTAACACATGCAAGTCGAACGGTAA--CAG-----GA-AG-C---G----   [81]
SalmTyph                 CTAACACATGCAAGTCGAACGGTAA--CAG-----GA-AG-C-A-G----   [81]
ErwAmy                   CTAACACATGCAAGTCGAACGGTAG--CGG-----GA-AG-A-A-G----   [56]
KlebPneu                 CTAACACATGCAAGTCGAGCGGTAG--CAC-----AG-AG---A-G----   [41]
CitrFreu                 CTAACACATGCAAGTCGAACGGTAG--CAC-----AG-AG-G-A-G----   [76]
PectCaro                 CTAACACATGCAAGTCGAGCGGTAG--CAC-----AG-AA-G-A-G----   [50]
ErwCaro                  --AACACATGCAAGTCGAGCGGCAG--CGG-----GA-AG-T-A-G----   [33]
SerrMarc                 TTAACACATGCAAGTCGAGCGGTAG--CAC-----AG-GG-G-A-G----   [61]
BrenAlni                 CTAACACATGCAAGTCGGGCGGTAG--CAC-----AG-GG-G-A-G----   [74]
RegInsec                 --------------------------------------------------   [0]
HamDef                   CTAACACATGCAAGTCGAGCGGCAT--CGA--GTGAT-CG-C-A-G----   [52]
VibChol                  CTAACACATGCAAGTCGAGCGGCAG--CAC-----AG-AG-G-A-A----   [75]
PseudAer                 CTAACACATGCAAGTCGAGCGGAT---GAA--------GG-G-G-G----   [70]
HafAlvei                 CTAACACATGCAAGTCGAGCGGTAG--CAC-----AA-GA-G-A-G----   [82]
PhotLum                  CTAACACATGCAAGTCGGGCGGTAA--CAG-----GA-AA-G-T-G----   [76]
XenoNema                 CTAACACATGCAAGTCGGACGGTAA--CAG-----GA-AA-C-A-G----   [65]
YersPest                 CTAACACATGCAAGTCGAGCGGCAG--CGG-----GA-AG-T-A-G----   [81]
RahnAqua                 CTAACACATGCAAGTCGAGCGGCAG--CGN-----AA-AG-T-A-G----   [75]
AquaHayw                 CTAACACATGCAAGTCGAGCGGCAG--CGG-----GA-AG-G-A-G----   [71]
mbugCyphAlp              CTAACACATGCAAGTCGAGCGGCAG--CGG-----AA-AG-A-A-G----   [51]
mbugParNot               CTAACACATGCAAGTCGAGCGGCAG--CGG-----AA-AG-A-A-T----   [51]
louseflyPseuCara         CTAACACATGCAAGTCGAGCGGCAA--CGG--------GG-A-A-G----   [72]
CampBCA01_188            --------------------------------------------------   [0]
Cpapa322                 --------------------------------------------------   [0]
Csp262                   --------------------------------------------------   [0]
Cetio264                 --------------------------------------------------   [0]
Csp259                   --------------------------------------------------   [0]
ColNipSym                --------------------------------------------------   [0]
Cleon225                 --------------------------------------------------   [0]
Csaun265                 --------------------------------------------------   [0]
Cgass243                 --------------------------------------------------   [0]
Cconi187                 --------------------------------------------------   [0]
Cvit231ii                --------------------------------------------------   [0]
Opi258cl1                --------------------------------------------------   [0]
Oresp192                 --------------------------------------------------   [0]
Opis258cl2               --------------------------------------------------   [0]
Ohadd244                 ----------------------------------------------ATAG   [4]
Ohadd256                 --------------------------------------------------   [0]
Pfore255                 --------------------------------------------------   [0]
Plamel                   --------------------------------------------------   [0]
Phag189                  --------------------------------------------------   [0]
Pdecu190                 --------------------------------------------------   [0]
Pcupr252                 --------------------------------------------------   [0]
Phippom                  --------------------------------------------------   [0]
Pypsil                   --------------------------------------------------   [0]
Pdives                   --------------------------------------------------   [0]
Csp260                   --------------------------------------------------   [0]
Coccul229                --------------------------------------------------   [0]
Cclavis227               --------------------------------------------------   [0]
Cpenn                    TTAACACATGCAAGTCGAGCGGCAA--CAG---AGAG-TT-G-C-A----   [84]
Cchrom                   --------------------------------------------------   [0]
Cherc                    TTAACACATGCAAGTCGAGCGGCAA--CAG---AGAG-TT-G-C-A----   [55]
Cnova                    --------------------------------------------------   [0]
Claev                    --------------------------------------------------   [0]
Cligni                   --------------------------------------TT-G-C-A----   [5]
Ccast                    TTAACACATGCAAGTCGAGCGGCAA--CAG---AGAG-CACACATA----   [62]
Camer                    --------------------------------------------------   [0]
Cquer                    --------------------------------------------------   [0]
Csans                    --------------------------------------------------   [0]
Cmarit185                --------------------------------------------------   [0]
Cvicin                   --------------------------------------------------   [0]
Csemit242                --------------------------------------------------   [0]
Cocreat                  --------------------------------------------------   [0]
Cclarit233               --------------------------------------------------   [0]
Csayi                    --------------------------------------------------   [0]
Chyatti186               --------------------------------------------------   [0]
Csocius                  TTAACACATGCAAGTCGAGCGGCAA-ACGGGG-AATACTCATAT-T----   [79]
Cschaef                  --------------------------------------------------   [0]
Cnitidior201             --------------------------------------------------   [0]
Csp224                   --------------------------------------------------   [0]
Culcero                  --------------------------------------------------   [0]
Csp261                   --------------------------------------------------   [0]
Cconso239                --------------------------------------------------   [0]
Csuff238                 --------------------------------------------------   [0]
Clownei230               --------------------------------------------------   [0]
Csilvicola               TTAACACATGCAAGTCGAGCGGCTA-ACGG---AGAA-TT-G-T-TATTA   [64]
Cbalz                    TTAACACATGCAAGTCGAGCGGCTA-ACGGGG--GAT-TTAT-TATTATT   [67]
Csp221                   --------------------------------------------------   [0]
Cseri                    TTAACACATGCAAGTCGAGCGGCGA-ACAGGA-AGTAGGCCT-T-GATTA   [82]
Cserice213               --------------------------------------------------   [0]
Ccrassus223              --------------------------------------------------   [0]
Ccrassus214              --------------------------------------------------   [0]
Csp216                   --------------------------------------------------   [0]
Csp263                   --------------------------------------------------   [0]
Csanc240                 --------------------------------------------------   [0]
Cabdom                   --------------------------------------------------   [0]
Ccfsim199                --------------------------------------------------   [0]
BlFlor                   -----------------------------GGA--AAT-AA-T-A-CCT--   [13]
Catric203                --------------------------------------------------   [0]
Catric217                --------------------------------------------------   [0]
Catric219                --------------------------------------------------   [0]
Crufip                   TTAACACATGCAAGTCGAGCGGCCAAACGGG--AAAT-AA-T-T-CTTAT   [71]
Crufipes220              --------------------------------------------------   [0]
Csprengg222              --------------------------------------------------   [0]
Crengg215                --------------------------------------------------   [0]
Cfest                    --------------------------------------------------   [0]
Cvafe                    --------------------------------------------------   [0]
CalLaev254               --------------------------------------------------   [0]
CalAlb191                --------------------------------------------------   [0]
EchAus253                --------------------------------------------------   [0]
mbugAusGre               CTAACACATGCAAGTCGAGCGGCAA--CAA-----AA-AA-G-A-A----   [51]
mbugMelAlb               CTAACACATGCAAGTCGAGCGGCAA--C-A------A-GA-A-G-A----   [49]
mbugAntCraw              CTAACACATGCAAGTCGAGCGGCAA--CAG-----AA-AA-A-G-T----   [55]
mbugAmoLich              CTAACACATGCAAGTCGAGCGGTAA--C----------AA-A-A-A----   [47]
psyllidAphIner           CTAACACATGCAAGTCGAGCGGCAA--CGA-----AA-GG-A-A-G----   [51]
Baumannia                TTAACACATGCAAGTCGAGCGGCAT--CGA-----AA-AG-T-T-CTAT-   [78]
mbugPlanoCitr            CTAACACATGCAAGTTGAGCGGCAA--CGG-----AA-AA-A-A-G----   [50]
mbugDysBre               CTAACACATGCAAGTCGAGCGGCAT--CGG-----AA-AT-A-A-A----   [51]
psylBlasOccid            CTAACACATGCAAGTCGAGCGGCAA--CGG-----AA-AG-A-A-G----   [51]
SOPE_AF005235            CTAACACATGCAAGTCGAGCGGCAG--CGG-----GA-AG-A-A-G----   [55]
SodGlosAY861701          CTAACACATGCAAGTCGAGCGGCAG--CGG-----AA-AG-A-A-G----   [75]
SOPE_AF548137            CTAACACATGCAAGTCGAGCGGCAG--CGG-----GA-AG-A-A-G----   [51]
SodGlosAP008232          CTAACACATGCAAGTCGAGCGGCAG--CGG-----AA-AG-A-A-G----   [51]
SitoZeamaisSym           CTAACACATGCAAGTCGAGCGGCAG--CGG-----GA-AG-A-A-G----   [51]
BreQuer                  CTAACACATGCAAGTCGAGCGGCAG--CGG-----AA-GG-A-A-G----   [73]
LemiGrim                 CTAACACATGCAAGTCGAACGGCAG--CGG-----GA-AG-T-A-G----   [45]
NotostigCarr226          --------------------------------------------------   [0]
NoeetaPupilSym           --------------------------------------------------   [0]
EwinAmer                 --------------TCGAGCGGCAG--CGG-----GA-AG-T-A-G----   [21]
HafniaSpNJ71             CTAACACATGCAAGTCGAGCGGTAG--CAC-----AG-GA-G-A-G----   [63]
PlesShig                 CTAACACATGCAAGTCGAGCGGTAA--CAC-----AG-AG-G-A-G----   [74]
RahnSp_NJ8               CTAACACATGCAAGTCGAGCGGTAG--CAC-----AG-GA-G-A-G----   [75]
HafniaSp270              CTAACACATGCAAGTCGAGCGGTAA--CAC-----AG-GA-G-A-G----   [77]
YersiniaSp               CTAACACATGCAAGTCGAGCGGCAG--CGG-----AA-AG-T-A-G----   [65]
FormicaFusSymAB018684    --------------------------------------------------   [0]
PlagMancSym              --------------------------------------------------   [0]
PlagPigSym               --------------------------------------------------   [0]

[                                 110       120       130       140       150]
[                                 .         .         .         .         .]

PastMult                 --------CTT-G--------C-TTTCTTT----G-CTGACGAGTGGCGG   [83]
EcoliK12                 --------CTT-G--------C-TTCTTT-----G-CTGACGAGTGGCGG   [108]
ShigFlex                 --------CTT-G--------C-TGCTTC-----G-CTGACGAGTGGCGG   [107]
SalmTyph                 --------CTT-G--------C-TGCTTC-----G-CTGACGAGTGGCGG   [107]
ErwAmy                   --------CTT-G--------C-TTCTTT-----G-CCGACGAGTGGCGG   [82]
KlebPneu                 --------CTT-G--------C-T-CTCG-----G-GTGACGAGCGGCGG   [66]
CitrFreu                 --------CTT-G--------C-TCCTTG-----G-GTGACGAGTGGCGG   [102]
PectCaro                 --------CTT-G--------C-TCTTTG-----G-GTGACGAGCGGCGG   [76]
ErwCaro                  --------CTT-G--------C-TACTTT-----G-CCGGCGAGCGGTGG   [59]
SerrMarc                 --------CTT-G--------C-TCCCTG-----G-GTGACGAGCGGCGG   [87]
BrenAlni                 --------CTT-G--------C-TTCCTG-----G-GTGACGAGCGGCGG   [100]
RegInsec                 ---------------------------------------GCGAGCGGCGG   [11]
HamDef                   --------TTT-A--------C-TGAGTTCAT--G-TCGGCGAGCGGCGG   [81]
VibChol                  --------CTT-G--------T-TCCTTG-----G-GTGGCGAGCGGCGG   [101]
PseudAer                 --------CTA-G--------C-TCCT---------GGATTCAGCGGCGG   [93]
HafAlvei                 --------CTT-G--------C-TCTCTG-----G-GTGACGAGCGGCGG   [108]
PhotLum                  --------CCT-G--------C-ACTTTT-----G-CTGACGAGCGGCGG   [102]
XenoNema                 --------CTT-G--------C-TGTTTT-----G-CTGACGAGTGGCGG   [91]
YersPest                 --------TTT-A--------C-TACTTT-----G-CCGGCGAGCGGCGG   [107]
RahnAqua                 --------CTT-G--------C-TACTTT-----G-CCGGCGAGCGGCGG   [101]
AquaHayw                 --------CTG-C--------T-TTCTTT-----G-CCGGCGAGCGGCGG   [97]
mbugCyphAlp              --------TTT-A--------C-TTCTTT-----G-CCGGCGAGCGGCGG   [77]
mbugParNot               --------TTT-T--------A-TTCTTT-----G-CCGGCGAGCGGCGG   [77]
louseflyPseuCara         --------CTATG--------C-TTC--T-----G-CCGGCAAGCGGCGG   [97]
CampBCA01_188            --------------------------------------------------   [0]
Cpapa322                 --------------------------------------------------   [0]
Csp262                   --------------------------------------------------   [0]
Cetio264                 --------------------------------------------------   [0]
Csp259                   --------------------------------------------------   [0]
ColNipSym                --------------------------------------------------   [0]
Cleon225                 --------------------------------------------------   [0]
Csaun265                 --------------------------------------------------   [0]
Cgass243                 --------------------------------------------------   [0]
Cconi187                 --------------------------------------------------   [0]
Cvit231ii                --------------------------------------------------   [0]
Opi258cl1                --------------------------------------------------   [0]
Oresp192                 --------------------------------------------------   [0]
Opis258cl2               --------------------------------------------------   [0]
Ohadd244                 TAGATGTTTTT-A-TATATTTT-ATTATTT--TAG-CCGGCAAGCGGCAA   [48]
Ohadd256                 --------------------------------------------------   [0]
Pfore255                 --------------------------------------------------   [0]
Plamel                   --------------------------------------------------   [0]
Phag189                  --------------------------------------------------   [0]
Pdecu190                 --------------------------------------------------   [0]
Pcupr252                 --------------------------------------------------   [0]
Phippom                  --------------------------------------------------   [0]
Pypsil                   --------------------------------------------------   [0]
Pdives                   --------------------------------------------------   [0]
Csp260                   --------------------------------------------------   [0]
Coccul229                --------------------------------------------------   [0]
Cclavis227               --------------------------------------------------   [0]
Cpenn                    ------A-TTT-A--------T-GTAGCTCT---G-CTGGCAAGCGGCGA   [113]
Cchrom                   -----------------------------CT---G-CTGGCAAGCGGCGA   [17]
Cherc                    ------AATTT-A--------T-GCAACTCT---G-CTGGCAAGCGGCGA   [85]
Cnova                    -----------------------------CT---G-CTGGCAAGCGGCGA   [17]
Claev                    -----------------------------CT---G-CTGGCAAGCGGCAA   [17]
Cligni                   ------A-TTT-A--------T-GCAGCTCT---G-CTGGCAAGCGGCGA   [34]
Ccast                    --------AAT-A--------T-GTGTTGCT-TTGACTGGCAAGCGGCAA   [93]
Camer                    -----------------------------CT---GTCTGGCAAGCGGCAA   [18]
Cquer                    --------------------------------------------------   [0]
Csans                    -----------------------------TT---GATTGGCAAGCGGCGA   [18]
Cmarit185                --------------------------------------------------   [0]
Cvicin                   -----------------------------CT---GATTGGCGAGCGGCAA   [18]
Csemit242                --------------------------------------------------   [0]
Cocreat                  -----------------------------CT---GTCTGGCAAGCGGCGA   [18]
Cclarit233               --------------------------------------------------   [0]
Csayi                    -----------------------------TT---GTCTGGCGAGCGGCAA   [18]
Chyatti186               --------------------------------------------------   [0]
Csocius                  ------A-TATGA--------T-GAGTGTT--TTGTCTGGCAAGCGGCAA   [111]
Cschaef                  -----------------------------TT---GNNNGGCGAGCGGCGA   [18]
Cnitidior201             --------------------------------------------------   [0]
Csp224                   --------------------------------------------------   [0]
Culcero                  -----------------------------TT---GTCTGGCAAGCGGCGA   [18]
Csp261                   --------------------------------------------------   [0]
Cconso239                --------------------------------------------------   [0]
Csuff238                 --------------------------------------------------   [0]
Clownei230               --------------------------------------------------   [0]
Csilvicola               T-------T-T-A---ATAATAAATTTATT--TTGTCTGGCAAGCGGCGA   [100]
Cbalz                    --------TAA-T----AATA--ATTTGTT--TTGTCCGGCAAGCGGCGA   [100]
Csp221                   --------------------------------------------------   [0]
Cseri                    TTGTCT--A-T-A---ATTGGG-GTTTATT--TTGTCTGGCAAGCGGCGA   [122]
Cserice213               --------------------------------------------------   [0]
Ccrassus223              --------------------------------------------------   [0]
Ccrassus214              --------------------------------------------------   [0]
Csp216                   --------------------------------------------------   [0]
Csp263                   --------------------------------------------------   [0]
Csanc240                 --------------------------------------------------   [0]
Cabdom                   --------------------------------------------------   [0]
Ccfsim199                --------------------------------------------------   [0]
BlFlor                   --------TTT--------AGG-TTTTGTT--TTGTCTGGCAAGCGGCAA   [44]
Catric203                --------------------------------------------------   [0]
Catric217                --------------------------------------------------   [0]
Catric219                --------------------------------------------------   [0]
Crufip                   TAA-----GAA-A-TTTTTAGG-ATTTGTT--TTGTCTGGCAAGCGGCAA   [111]
Crufipes220              --------------------------------------------------   [0]
Csprengg222              --------------------------------------------------   [0]
Crengg215                --------------------------------------------------   [0]
Cfest                    -----------------------------TT---GTCTGGCGAGCGGCGA   [18]
Cvafe                    -----------------------------TT---GTCTGGCAAGCGGCGA   [18]
CalLaev254               --------------------------------------------------   [0]
CalAlb191                --------------------------------------------------   [0]
EchAus253                --------------------------------------------------   [0]
mbugAusGre               ------A-TTT-A--------T-TTCTTT-----G-TTGGCAAGCGGCGG   [78]
mbugMelAlb               --------TTT-T--------T-CTTTG------A-TTGGCAAGCGGCGG   [74]
mbugAntCraw              --------TAATC--------T-TTTTT------G-CTGGCAAGCGGCGG   [81]
mbugAmoLich              --------TAT-T--------T-TT-T-------G-T---TAAGCGGGGA   [67]
psyllidAphIner           --------CTT-G--------C-TTCTTT-----G-TCGGCGAGCGGCGG   [77]
Baumannia                --------TT--T-----ATAG-AATTTT-----G-TTGGCGAGCGGCGA   [106]
mbugPlanoCitr            --------TTT-A--------C-TTTTTT-----G-CCGGCGAGCAGCGA   [76]
mbugDysBre               --------TAATA--------T-TTATTT-----G-ACGGCAAGCGGCGT   [78]
psylBlasOccid            --------CTT-G--------C-TTCTTT-----G-CCGGCGAGCGGCGG   [77]
SOPE_AF005235            --------CTTGT--------C-TTCTTT-----G-CCGGCGAGCGGCGG   [82]
SodGlosAY861701          --------CTT-GA-------C-TTCTTT-----G-CCGGCGAGCGGCGG   [102]
SOPE_AF548137            --------CTT-G--------C-TTCTTT-----G-CCGGCGAGCGGCGG   [77]
SodGlosAP008232          --------CTT-G--------C-TTCTTT-----G-CCGGCGAGCGGCGG   [77]
SitoZeamaisSym           --------CTT-G--------C-TTCTTT-----G-CCGGCGAGCGGCGG   [77]
BreQuer                  --------CTT-G--------C-TTCCTT-----G-CCGGCGAGCGGCGG   [99]
LemiGrim                 --------CTT-G--------C-TACTTT-----G-CCGGCGAGTGGCGG   [71]
NotostigCarr226          --------------------------------------------------   [0]
NoeetaPupilSym           --------------------------------------------------   [0]
EwinAmer                 --------CTT-G--------C-TACTTT-----G-CCGGCGAGCGGCGG   [47]
HafniaSpNJ71             --------CTT-G--------C-TCTCTG-----G-GTGACGAGCGGCGG   [89]
PlesShig                 --------CTT-G--------C-TCCTTG-----G-GTGACGAGCGGCGG   [100]
RahnSp_NJ8               --------CTT-G--------C-TCTCTG-----G-GTGACGAGCGGCGG   [101]
HafniaSp270              --------CTT-G--------C-TCTCTG-----G-GTGACGAGCGGCGG   [103]
YersiniaSp               --------CTT-G--------C-TACTTT-----G-CCGGCGAGCGGCGG   [91]
FormicaFusSymAB018684    --------------------------------------------------   [0]
PlagMancSym              --------------------------------------------------   [0]
PlagPigSym               --------------------------------------------------   [0]

[                                 160       170       180       190       200]
[                                 .         .         .         .         .]

PastMult                 ACGGGTGAGTA-ATGCTTGGGAATCTGGCTTATGGAGGGGGATAACTGTG   [132]
EcoliK12                 ACGGGTGAGTA-ATGTCTGGGAAACTGCCTGATGGAGGGGGATAACTACT   [157]
ShigFlex                 ACGGGTGAGTA-ATGTCTGGGAAACTGCCTGATGGAGGGGGATAACTACT   [156]
SalmTyph                 ACGGGTGAGTA-ATGTCTGGGAAACTGCCTGATGGAGGGGGATAACTACT   [156]
ErwAmy                   ACGGGYGAGTA-ATGTCTGGGAAACTGCCCGATGGAGGGGGATAACTACT   [131]
KlebPneu                 ACGGGTGAGTA-ATGTCTGGGAAACTGCCTGATGGAGGGGGATAACTACT   [115]
CitrFreu                 ACGGGTGAGTA-ATGTCTGGGAAACTGCCCGATGGAGGGGGATAACTACT   [151]
PectCaro                 ACGGGTGAGTA-ATGTCTGGGAAACTGCCTGATGGAGGGGGATAACTACT   [125]
ErwCaro                  ACGGGTGAGTA-ATGTCTGGGAAACTGCCTGATGGAGGGGGATAACTACT   [108]
SerrMarc                 ACGGGTGAGTA-ATGTCTGGGAAACTGCCTGATGGAGGGGGATAACTACT   [136]
BrenAlni                 ACGGGTGAGTA-AAGTCTGGGAAACTGCCTGATGGAGGGGGATAACTACT   [149]
RegInsec                 ACGGGTGAGTA-AAGTCTGGGGATCTGGCTTATGGAGGGGGATAACCATT   [60]
HamDef                   ACGGGTGAGTA-AAGTCTGGGAATCTGGCCGAAGGAGGGGGATAACTGCT   [130]
VibChol                  ACGGGTGAGTA-ATGCCTGGGAAATTGCCCGGTAGAGGGGGATAACCATT   [150]
PseudAer                 ACGGGTGAGTA-ATGCCTAGGAATCTGCCTGGTAGTGGGGGATAACGTCC   [142]
HafAlvei                 ACGGGTGAGTA-ATGTCTGGGAAACTGCCTGATGGAGGGGGATAACTACT   [157]
PhotLum                  ACGGGTGAGTA-ATGTCTGGGGATCTGCCCGAGGGCGGGGGATAACCACT   [151]
XenoNema                 ACGGGTGAGTA-ATGTCTGGGGATCTGCCCGATGGAGGGGGATAACCACT   [140]
YersPest                 ACGGGTGAGTA-ATGTCTGGGGATCTGCCTGATGGAGGGGGATAACTACT   [156]
RahnAqua                 ACGGGTGAGTA-ATGTCTGGGAAACTGCCTGATGGAGGGGGATAACTACT   [150]
AquaHayw                 ACGGGTGAGTA-ATGTCTGGGGATCTGCCTGATGGAGGGGGATAACTACT   [146]
mbugCyphAlp              ACGGGTGAGTA-ATATCTGGGGATCTGCCTAATGGAGGGGGATAACTACT   [126]
mbugParNot               ACGGGTGAGTA-ATGTCTGGGGATCTGCCCAATGGAGGGGGATAACTACT   [126]
louseflyPseuCara         ACGGGTGAGTA-ATGTCTGGGGATCTGCCCAACGGAGGGGGATAACTATT   [146]
CampBCA01_188            --------------------------------------------------   [0]
Cpapa322                 --------------------------------------------------   [0]
Csp262                   --------------------------------------------------   [0]
Cetio264                 --------------------------------------------------   [0]
Csp259                   --------------------------------------------------   [0]
ColNipSym                --------------------------------------------------   [0]
Cleon225                 --------------------------------------------------   [0]
Csaun265                 --------------------------------------------------   [0]
Cgass243                 --------------------------------------------------   [0]
Cconi187                 --------------------------------------------------   [0]
Cvit231ii                --------------------------------------------------   [0]
Opi258cl1                --------------------------------------------------   [0]
Oresp192                 --------------------------------------------------   [0]
Opis258cl2               --------------------------------------------------   [0]
Ohadd244                 ACGGGTGAGTA-ATATCTGGGGATCTGCCCAATGAAGGGGAATAACTATT   [97]
Ohadd256                 --------------------------------------------------   [0]
Pfore255                 --------------------------------------------------   [0]
Plamel                   --------------------------------------------------   [0]
Phag189                  --------------------------------------------------   [0]
Pdecu190                 --------------------------------------------------   [0]
Pcupr252                 --------------------------------------------------   [0]
Phippom                  --------------------------------------------------   [0]
Pypsil                   --------------------------------------------------   [0]
Pdives                   --------------------------------------------------   [0]
Csp260                   --------------------------------------------------   [0]
Coccul229                --------------------------------------------------   [0]
Cclavis227               --------------------------------------------------   [0]
Cpenn                    ACGGGTGAGTA-AAGTCTGGGGATCTGCCCGATGGAGGGGGACAACTATT   [162]
Cchrom                   ACGGGTGAGTA-AAGTCTGGGGATCTGCCCGGTNGAGGGGGACAACTATT   [66]
Cherc                    ACGGGTGAGTA-AAGTCTGGGGATCTGCCCGATGGAGGGGGACAACTATT   [134]
Cnova                    ACGGGTGAGTA-AGGTCTGGGGATCTGCCCGATGGAGGGGGACAACTGTT   [66]
Claev                    ACGGGTGAGTA-AAGTCTGGGGATCTACCCGATGGAGGGGGACAACTATT   [66]
Cligni                   ACGGGTGAGTA-AAGTCTGGGGATCTGCCCGATGGAGGGGGACAACTATT   [83]
Ccast                    ACGGGTGAGTA-AAGTCTGGGGATCTGCCCGATGGAGGGGGATAACTATT   [142]
Camer                    ACGGGTGAGTA-AAGTCCGGGGATCTGCCCGATGGAGGGGGATAACTATT   [67]
Cquer                    --------------------------------------------------   [0]
Csans                    ACGGGTGAGTA-ATGTCTGGGGATCTGCCCGATGGAGGGGGATAACTATT   [67]
Cmarit185                --------------------------------------------------   [0]
Cvicin                   ACGGGTGAGTA-AAATCTGGGGATCTGCCCGGTAGAGGGGGATAACTATT   [67]
Csemit242                --------------------------------------------------   [0]
Cocreat                  ACGGGTGAGTA-AAATCTGGGGATCTGCCCAACGGAGGGGGATAACTATT   [67]
Cclarit233               --------------------------------------------------   [0]
Csayi                    ACGGGTGAGTA-AAATCTGGGGATCTGCCCGATGGAGGGGGACAACTATT   [67]
Chyatti186               --------------------------------------------------   [0]
Csocius                  ACGGGTGGGTA-AAATCTGGGAATCTGCCCAATGGAGGGGGACAACTATT   [160]
Cschaef                  ACGGGTGAGTA-AAGTCTGGGGATCTGCCCGATGGAGGGGGATAACTATT   [67]
Cnitidior201             --------------------------------------------------   [0]
Csp224                   --------------------------------------------------   [0]
Culcero                  ACGGGTGAGTA-AAATCTGGGTATCTGCCCGAGGGAGGGGGATAACTATT   [67]
Csp261                   --------------------------------------------------   [0]
Cconso239                --------------------------------------------------   [0]
Csuff238                 --------------------------------------------------   [0]
Clownei230               --------------------------------------------------   [0]
Csilvicola               ACGGGTGAGTA-ACGTCTGGGGATCTACCCGAAGGAGGGGGATAACTATT   [149]
Cbalz                    ACGGGTGAGTA-AGGTCCGGGGATCTACCCGAAGGAGGGGGATAACTATT   [149]
Csp221                   --------------------------------------------------   [0]
Cseri                    ACGGGTGAGTA-AGGTCTGGGGATCTACCCGAAGGAGGGGGATAACTGTT   [171]
Cserice213               --------------------------------------------------   [0]
Ccrassus223              --------------------------------------------------   [0]
Ccrassus214              --------------------------------------------------   [0]
Csp216                   --------------------------------------------------   [0]
Csp263                   --------------------------------------------------   [0]
Csanc240                 --------------------------------------------------   [0]
Cabdom                   --------------------------------------------------   [0]
Ccfsim199                --------------------------------------------------   [0]
BlFlor                   ACGGGTGAGTA-AAGTCTGGGGATCTGCCCAAGGGAGGGGGATAACTATT   [93]
Catric203                --------------------------------------------------   [0]
Catric217                --------------------------------------------------   [0]
Catric219                --------------------------------------------------   [0]
Crufip                   ACGGGTGAGTA-AAGTCTGGGGATCTACCCAAGGGAGGGGGATAACTATT   [160]
Crufipes220              --------------------------------------------------   [0]
Csprengg222              --------------------------------------------------   [0]
Crengg215                --------------------------------------------------   [0]
Cfest                    ACGGGTGAGTA-AAATCTGGGGATCTACCTAATGGAGGGGGATAACTGTT   [67]
Cvafe                    ACGGGTGAGTA-AAATCTGGGGATCTACCCGAAGGAGGGGGATAACTGTT   [67]
CalLaev254               --------------------------------------------------   [0]
CalAlb191                --------------------------------------------------   [0]
EchAus253                --------------------------------------------------   [0]
mbugAusGre               ACGGGTGAGTA-ATGTCTGGGGATCTACCTAATGAAGAGGGATAACTATT   [127]
mbugMelAlb               ACGGGTGAGTA-ATGTCTGGGGATCTACCTAATGAAGAGGGATAACTATT   [123]
mbugAntCraw              ACGGGTGAGTA-ATATCTGGGGATCTACCTTATGGAGGGGGATAACTATT   [130]
mbugAmoLich              ACGGGTGAGTA-ATATCTAGGGATCTACCTAATGGAGGGGAATAACTATT   [116]
psyllidAphIner           ACGGGTGAGTA-ATGTCTGGGGATCTACCAAGTGGAGGGGGATAACTACT   [126]
Baumannia                ACGGGTGAGTA-ATGTCTGGGGATCTACCTAATGGAGGGGGATAACTACT   [155]
mbugPlanoCitr            ACGGGTGAGTA-AAGTCTGGGGATCTGCCTGATGGAGGGGGATAACTGCT   [125]
mbugDysBre               ACGGGTGAGTA-ATATCTGGGGATCTACCCTATGGAGGGGGATAACTATT   [127]
psylBlasOccid            ACGGGTGAGTA-ATGTCTGGGGATCTGCCCAATGGAGGGGGATAACTACT   [126]
SOPE_AF005235            ACGGGTGAGTA-ATGTCTGGGGATCTGCCCGATGGAGGGGGATAACTACT   [131]
SodGlosAY861701          ACGGGTGAGTA-ATGTCTGGGGATCTGCCCGATGGAGGGGGATAACTACT   [151]
SOPE_AF548137            ACGGGTGAGTA-ATGTCTGGGGATCTGCCCGATGGAGGGGGATAACTACT   [126]
SodGlosAP008232          ACGGGTGAGTA-ATGTCTGGGGATCTGCCCGATGGAGGGGGATAACTACT   [126]
SitoZeamaisSym           ACGGGTGAGTA-ATGTCTGGGGATCTGCCCGATGGAGGGGGATAACTACT   [126]
BreQuer                  ACGGGTGAGTA-ATGTCTGGGGATCTGCCCGATGGAGGGGGATAACTACT   [148]
LemiGrim                 ACGGGTGAGTA-ATGTCTGGGAAACTGCCCGATGGAGGGGGATAACTACT   [120]
NotostigCarr226          --------------------------------------------------   [0]
NoeetaPupilSym           --------------------------------------------------   [0]
EwinAmer                 ACGGGTGAGTA-ATGTCTGGGAAACTGCCTGATGGAGGGGGATAACTACT   [96]
HafniaSpNJ71             ACGGGTGAGTA-ATGTCTGGGAAACTGCCTGATGGAGGGGGATAACTACT   [138]
PlesShig                 ACGGGTGAGTA-ATGCCTGGGGATCTGCCCGATAGAGGGGGATAACTACG   [149]
RahnSp_NJ8               ACGGGTGAGTA-ATGTCTGGGAAACTGCCTGATGGAGGGGGATAACTACT   [150]
HafniaSp270              ACGGGTGAGTA-ATGTCTGGGAAACTGCCTGATGGAGGGGGATAACTACT   [152]
YersiniaSp               ACGGGTGAGTA-ATGTCTGGGGATCTGCCCGATGGAGGGGGATAACTACT   [140]
FormicaFusSymAB018684    --------------------------------------------------   [0]
PlagMancSym              --------------------------------------------------   [0]
PlagPigSym               --------------------------------------------------   [0]

[                                 210       220       230       240       250]
[                                 .         .         .         .         .]

PastMult                 GGAAACTGCAGCTA-ATACCGCGTATTCTC---------------T-GA-   [164]
EcoliK12                 GGAAACGGTAGCTA-ATACCGCATAACGTC---------------G-CA-   [189]
ShigFlex                 GGAAACGGTAGCTA-ATACCGCATAACGTC---------------G-CA-   [188]
SalmTyph                 GGAAACGGTGGCTA-ATACCGCATAACGTC---------------G-CA-   [188]
ErwAmy                   GGAAACGGTAGCTA-ATACCGCATAACGTC---------------T-AC-   [163]
KlebPneu                 GGAAACGGTAGCTA-ATACCGCATAATGTC---------------G-CA-   [147]
CitrFreu                 GGAAACGGTAGCTA-ATACCGCATAACGTC---------------G-CA-   [183]
PectCaro                 GGAAACGGTAGCTA-ATACCGCATAACCTC---------------G-CA-   [157]
ErwCaro                  GGAAACGGTAGCTA-ATACCGCATAACGTC---------------T-TC-   [140]
SerrMarc                 GGAAACGGTAGCTA-ATACCGCATAACGTC---------------G-CA-   [168]
BrenAlni                 GGAAACGGTAGCTA-ATACCGCATAATGTC---------------T-TC-   [181]
RegInsec                 GGAAACGGTGGCTA-ATACCGCATGATGTC---------------G-CA-   [92]
HamDef                   GGAAACGGCAGCTA-ATACCGCATGAAGTC---------------G-CG-   [162]
VibChol                  GGAAACGATGGCTA-ATACCGCATAACCTC---------------G-CA-   [182]
PseudAer                 GGAAACGGGCGCTA-ATACCGCATACGTCC---------------T-GA-   [174]
HafAlvei                 GGAAACGGTAGCTA-ATACCGCATGAYGTC---------------T-TC-   [189]
PhotLum                  GGAAACGGTGGCTA-ATACCGCATAATGTC---------------G-CG-   [183]
XenoNema                 GGAAACGGTGGCTA-ATACCGCATGACCTC---------------T-TG-   [172]
YersPest                 GGAAACGGTAGCTA-ATACCGCATGACCTC---------------G-CA-   [188]
RahnAqua                 GGAAACGGTAGCTA-ATACCGCATGACCTC---------------G-AA-   [182]
AquaHayw                 GGAAACGGTAGCTA-ATACCGCATAACGTC---------------G-CA-   [178]
mbugCyphAlp              GGAAACGGTAGCTA-ATACCGCATAATGTT---------------G-CA-   [158]
mbugParNot               GGAAACGGTAGCTA-ATACCGCATAATGTC---------------G-TA-   [158]
louseflyPseuCara         GGAAACGATAGCTA-ATACCGCATAATATC---------------AATTA   [180]
CampBCA01_188            --------------------------------------------------   [0]
Cpapa322                 --------------------------------------------------   [0]
Csp262                   --------------------------------------------------   [0]
Cetio264                 --------------------------------------------------   [0]
Csp259                   --------------------------------------------------   [0]
ColNipSym                --------------------------------------------------   [0]
Cleon225                 --------------------------------------------------   [0]
Csaun265                 --------------------------------------------------   [0]
Cgass243                 --------------------------------------------------   [0]
Cconi187                 --------------------------------------------------   [0]
Cvit231ii                --------------------------------------------------   [0]
Opi258cl1                --------------------------------------------------   [0]
Oresp192                 --------------------------------------------------   [0]
Opis258cl2               --------------------------------------------------   [0]
Ohadd244                 GGAAACGATAGCTA-ATGCCGCATGATATC--TTTCATTAA----G-AA-   [138]
Ohadd256                 --------------------------------------------------   [0]
Pfore255                 --------------------------------------------------   [0]
Plamel                   --------------------------------------------------   [0]
Phag189                  --------------------------------------------------   [0]
Pdecu190                 --------------------------------------------------   [0]
Pcupr252                 --------------------------------------------------   [0]
Phippom                  --------------------------------------------------   [0]
Pypsil                   --------------------------------------------------   [0]
Pdives                   --------------------------------------------------   [0]
Csp260                   --------------------------------------------------   [0]
Coccul229                --------------------------------------------------   [0]
Cclavis227               --------------------------------------------------   [0]
Cpenn                    GGAAACGATAGCTA-ATACCGCATGAAGTC---------------G-TT-   [194]
Cchrom                   GGAAACGATAGCTA-ATACCGCATGAAGTC---------------G-TT-   [98]
Cherc                    GGAAACGATAGCTA-ATACCGCATGAAGTC---------------G-TT-   [166]
Cnova                    GGAAACGATAGCTA-ATACCGCATGAAGTC---------------G-TT-   [98]
Claev                    GGAAACGATAGCTA-ATACCGCATGAAGTC---------------A-TT-   [98]
Cligni                   GGAAACGATAGCTA-ATACCGCATGAAGTC---------------G-TT-   [115]
Ccast                    GGAAACGGTAGCTA-ATACCGCATGAAGTC---------------AATG-   [175]
Camer                    GGAAACGGTAGCTA-ATACCGCATGAAGTC---------------AATG-   [100]
Cquer                    --------------------------------------------------   [0]
Csans                    GGAAACGATAGCTA-ATACCGCATAAAGTC---------------A-TA-   [99]
Cmarit185                --------------------------------------------------   [0]
Cvicin                   GGAAACGATAGCTA-ATACCGCATGAAGTC---------------A-TA-   [99]
Csemit242                --------------------------------------------------   [0]
Cocreat                  GGAAACGATAGCTA-ATACCGCATAAAGTC---------------G-GT-   [99]
Cclarit233               --------------------------------------------------   [0]
Csayi                    GGAAACGATAGCTA-ATACCGCATAAAGTC-----------GTATAGTA-   [104]
Chyatti186               --------------------------------------------------   [0]
Csocius                  GGAAACGATAGCTA-ATACCGCATGATGTCTT-------------TATG-   [195]
Cschaef                  GGAAACGATAGCTA-ATACCGCATAAAGTC---------------ACTT-   [100]
Cnitidior201             --------------------------------------------------   [0]
Csp224                   --------------------------------------------------   [0]
Culcero                  GGAAACGATAGCTA-ATACCGCACGATGTC---------------ATTT-   [100]
Csp261                   --------------------------------------------------   [0]
Cconso239                --------------------------------------------------   [0]
Csuff238                 --------------------------------------------------   [0]
Clownei230               --------------------------------------------------   [0]
Csilvicola               GGAAACGATAGCTA-ATACCGCATAAAGTC---------------GATA-   [182]
Cbalz                    GGAAACGATAGCTA-ATACCGCATAAAGTC-A-------------A-TA-   [182]
Csp221                   --------------------------------------------------   [0]
Cseri                    GGAAACGATAGCTA-ATACCGCATGGTATC-G-------------A-TA-   [204]
Cserice213               --------------------------------------------------   [0]
Ccrassus223              --------------------------------------------------   [0]
Ccrassus214              --------------------------------------------------   [0]
Csp216                   --------------------------------------------------   [0]
Csp263                   --------------------------------------------------   [0]
Csanc240                 --------------------------------------------------   [0]
Cabdom                   --------------------------------------------------   [0]
Ccfsim199                --------------------------------------------------   [0]
BlFlor                   GGAAACGATAGCTA-ATACCGCATGAAATC---------------GATG-   [126]
Catric203                --------------------------------------------------   [0]
Catric217                --------------------------------------------------   [0]
Catric219                --------------------------------------------------   [0]
Crufip                   GGAAACGATAGCTA-ATACCGCATGAAATC---------------GATG-   [193]
Crufipes220              --------------------------------------------------   [0]
Csprengg222              --------------------------------------------------   [0]
Crengg215                --------------------------------------------------   [0]
Cfest                    GGAAACAATAGCTA-ATACCGCGTAAAGTC-G-------------A-TG-   [100]
Cvafe                    GGAAACGACAGCTA-ATACCGCATAAAGTC---------------GATG-   [100]
CalLaev254               --------------------------------------------------   [0]
CalAlb191                --------------------------------------------------   [0]
EchAus253                --------------------------------------------------   [0]
mbugAusGre               GGAAACGATAGCTA-ATACCGCATAATGTC---------------A-TA-   [159]
mbugMelAlb               GGAAACGATAGCTA-ATACCGCATAATGTC---------------TTTTA   [157]
mbugAntCraw              GGAAACGATAGCTA-ATACCGCATAATGTC---------------C-TA-   [162]
mbugAmoLich              GGAAACGATAGCTA-ACACCGCATAATGTC---------------G-AG-   [148]
psyllidAphIner           GGAAACGGTAGCTA-ATACCGCATAAAGTC---------------G-TA-   [158]
Baumannia                GGAAACGGTAGCTA-ACACCGCATAATGTC---------------G-TA-   [187]
mbugPlanoCitr            GGAAACGGTAGCTA-ATACCGCATAATGTC---------------G-TA-   [157]
mbugDysBre               GGAAACGATAGCTA-ATACCGCATAAAGTC---------------G-AT-   [159]
psylBlasOccid            GGAAACGGTAGCTA-ATACCGCATAATGTC---------------G-TA-   [158]
SOPE_AF005235            GGAAACGGTAGCTAACTACCGCATAACGTC---------------G-CA-   [164]
SodGlosAY861701          GGAAACGGTAGCTA-ATACCGCATAACGTC---------------G-CA-   [183]
SOPE_AF548137            GGAAACGGTAGCTA-ATACCGCATAACGTC---------------G-CA-   [158]
SodGlosAP008232          GGAAACGGTAGCTA-ATACCGCATAACGTC---------------G-CA-   [158]
SitoZeamaisSym           GGAAACGGTAGCTA-ATACCGCATAACGTC---------------G-CA-   [158]
BreQuer                  GGAAACGGTAGCTA-ATACCGCATAACGTC---------------G-CA-   [180]
LemiGrim                 GGAAACGGTAGCTA-ATACCGCATGACGTC---------------T-TC-   [152]
NotostigCarr226          --------------------------------------------------   [0]
NoeetaPupilSym           --------------------GCATGACCTC---------------G-AA-   [13]
EwinAmer                 GGAAACGGTAGCTA-ATACCGCATGACCTC---------------G-AA-   [128]
HafniaSpNJ71             GGAAACGGTAGCTA-ATACCGCATGACCTC---------------G-CA-   [170]
PlesShig                 GGAAACTGTAGCTA-ATACCGCATAATGTC---------------T-AC-   [181]
RahnSp_NJ8               GGAAACGGTAGCTA-ATACCGCATGATGTC---------------G-CA-   [182]
HafniaSp270              GGAAACGGTAGCTA-ATACCGCATGACCTC---------------G-CA-   [184]
YersiniaSp               GGAAACGGTAGCTA-ATACCGCATAACGTC---------------G-CA-   [172]
FormicaFusSymAB018684    --------------------------------------------------   [0]
PlagMancSym              --------------------------------------------------   [0]
PlagPigSym               --------------------------------------------------   [0]

[                                 260       270       280       290       300]
[                                 .         .         .         .         .]

PastMult                 G----------GAGGAAAGGGTGGGACC----------------------   [182]
EcoliK12                 A----------GACCAAAGAGGGGGACC----------------------   [207]
ShigFlex                 A----------GACCAAAGAGGGGGACC----------------------   [206]
SalmTyph                 A----------GACCAAAGAGGGGGACC----------------------   [206]
ErwAmy                   G----------GACCAAAGTGGGGGACC----------------------   [181]
KlebPneu                 A----------GACCAAAGTGGGGGACC----------------------   [165]
CitrFreu                 A----------GACCAAAGAGGGGGACC----------------------   [201]
PectCaro                 A----------GAGCAAAGAGGGGGACC----------------------   [175]
ErwCaro                  G----------GACCAAAGAGGGGGACC----------------------   [158]
SerrMarc                 A----------GACCAAAGAGGGGGACC----------------------   [186]
BrenAlni                 G----------GACCAAAGTGGGGGACC----------------------   [199]
RegInsec                 A----------GACCAAAGTGGGGGACT----------------------   [110]
HamDef                   A----------GACCAAAGTGGGGGACC----------------------   [180]
VibChol                  A----------GAGCAAAGCAGGGGACC----------------------   [200]
PseudAer                 G----------GGAGAAAGTGGGGGATC----------------------   [192]
HafAlvei                 G----------GACCAAAGTGGGGGACC----------------------   [207]
PhotLum                  A----------GACCAAAGTGGGGGACCT---------------------   [202]
XenoNema                 G----------GAGCAAAGTGGGGGACC----------------------   [190]
YersPest                 A----------GAGCAAAGTGGGGGACC----------------------   [206]
RahnAqua                 A----------GAGCAAAGTGGGGGATC----------------------   [200]
AquaHayw                 A----------GACCAAAGCGGGGGACC----------------------   [196]
mbugCyphAlp              A----------AACCAAAGTGGGGGACC----------------------   [176]
mbugParNot               A----------GACCAAAGTGGGGGCACTT--------------------   [178]
louseflyPseuCara         ATTAGTTAATTGATCAAAGTAGGGGATT----------------------   [208]
CampBCA01_188            --------------------------------------------------   [0]
Cpapa322                 --------------------------------------------------   [0]
Csp262                   --------------------------------------------------   [0]
Cetio264                 --------------------------------------------------   [0]
Csp259                   --------------------------------------------------   [0]
ColNipSym                --------------------------------------------------   [0]
Cleon225                 --------------------------------------------------   [0]
Csaun265                 --------------------------------------------------   [0]
Cgass243                 --------------------------------------------------   [0]
Cconi187                 --------------------------------------------------   [0]
Cvit231ii                --------------------------------------------------   [0]
Opi258cl1                --------------------------------------------------   [0]
Oresp192                 --------------------------------------------------   [0]
Opis258cl2               --------------------------------------------------   [0]
Ohadd244                 A----------GATCAAAGTGGGGGACTATATTATAC-------------   [165]
Ohadd256                 --------------------------------------------------   [0]
Pfore255                 --------------------------------------------------   [0]
Plamel                   --------------------------------------------------   [0]
Phag189                  --------------------------------------------------   [0]
Pdecu190                 --------------------------------------------------   [0]
Pcupr252                 --------------------------------------------------   [0]
Phippom                  --------------------------------------------------   [0]
Pypsil                   --------------------------------------------------   [0]
Pdives                   --------------------------------------------------   [0]
Csp260                   --------------------------------------------------   [0]
Coccul229                --------------------------------------------------   [0]
Cclavis227               --------------------------------------------------   [0]
Cpenn                    GA---------GACCAAAGTAGGGGCCTTTTTTATT--------------   [221]
Cchrom                   GA---------GACCAAAGTAGGGGACTTTTTTATT--------------   [125]
Cherc                    GT---------GACCAAAGTAGGGGACTTTTTTATT--------------   [193]
Cnova                    AT---------GACCAAAGTAGGGGACTTTTTTAT---------------   [124]
Claev                    AC---------GACCAAAATAGGGGACTTTTTTATT--------------   [125]
Cligni                   AC---------GACCAAAGTAGGGGACTTTATTATT--------------   [142]
Ccast                    A----------GACCAAAGTAGGGGACTTGTCTTGAG-------------   [202]
Camer                    A----------GACCAAAGTAGGGGACTTGTCTTGAT-------------   [127]
Cquer                    --------------------------------------------------   [0]
Csans                    AA---------GACCAAAGTAGGGGACTTTTATTG---------------   [125]
Cmarit185                --------------------------------------------------   [0]
Cvicin                   AA---------GACCAAAATAGGGGACTTTGCATTTTG------------   [128]
Csemit242                --------------------------------------------------   [0]
Cocreat                  TT---------GACCAAAGTAGGGGATCTATTATTAG-------------   [127]
Cclarit233               --------------------------------------------------   [0]
Csayi                    TT---------GACCAAAGTAGGGGACCTTC-------------------   [126]
Chyatti186               --------------------------------------------------   [0]
Csocius                  AC---------GACCAAAGTAGGGGACCTCC-------------------   [217]
Cschaef                  AA---------GACCAAAGTAGGGGACTTCC-------------------   [122]
Cnitidior201             --------------------------------------------------   [0]
Csp224                   --------------------------------------------------   [0]
Culcero                  TTT--------GATTAAAGCAGGGGACTTTTTGCTAT-------------   [129]
Csp261                   --------------------------------------------------   [0]
Cconso239                --------------------------------------------------   [0]
Csuff238                 --------------------------------------------------   [0]
Clownei230               --------------------------------------------------   [0]
Csilvicola               A----------GACCAAAGTGGGGGACTCATTTTAATTTTA---------   [213]
Cbalz                    A----------GATCAAAGTGGGGGATTCATCTTT---------------   [207]
Csp221                   --------------------------------------------------   [0]
Cseri                    A----------GATTAAAGTAGGGGACTAAGTATCTGTATAT--------   [236]
Cserice213               --------------------------------------------------   [0]
Ccrassus223              --------------------------------------------------   [0]
Ccrassus214              --------------------------------------------------   [0]
Csp216                   --------------------------------------------------   [0]
Csp263                   --------------------------------------------------   [0]
Csanc240                 --------------------------------------------------   [0]
Cabdom                   --------------------------------------------------   [0]
Ccfsim199                --------------------------------------------------   [0]
BlFlor                   A----------GATTAAAGTAGGGGACTTGTATATAATGTT---------   [157]
Catric203                --------------------------------------------------   [0]
Catric217                --------------------------------------------------   [0]
Catric219                --------------------------------------------------   [0]
Crufip                   A----------GATTAAAGTAGGGGAC-TATATATAGTTG----------   [222]
Crufipes220              --------------------------------------------------   [0]
Csprengg222              --------------------------------------------------   [0]
Crengg215                --------------------------------------------------   [0]
Cfest                    A----------GACCAAAGTAGGGGACTTGTTTTTTATTATTTTGTATCA   [140]
Cvafe                    A----------GACCAAAGTAGGGGACTTTTTTTTGATTGTTTTT-TTCA   [139]
CalLaev254               --------------------------------------------------   [0]
CalAlb191                --------------------------------------------------   [0]
EchAus253                --------------------------------------------------   [0]
mbugAusGre               T----------GACCAAAGTAGGGGACC----------------------   [177]
mbugMelAlb               T----------GACCAAAATAGGGGACTTT-T-AAT--------------   [181]
mbugAntCraw              A----------GACCAAAGTGGGGGACC----------------------   [180]
mbugAmoLich              A----------GACCAAAATGGGGGACC----------------------   [166]
psyllidAphIner           A----------GACCAAAGTGGGAATCA----------------------   [176]
Baumannia                A----------GACCAAAATGGGGGACTATATT-----------------   [210]
mbugPlanoCitr            A----------GACCAAAGTGGGGGACC----------------------   [175]
mbugDysBre               A----------GATCAAAGTGGGGGACC----------------------   [177]
psylBlasOccid            A----------GACCAAAGTGGGGGACC----------------------   [176]
SOPE_AF005235            A----------GACCAAAGTGGAGGACC----------------------   [182]
SodGlosAY861701          A----------GACCAAAGTGGGGGACC----------------------   [201]
SOPE_AF548137            A----------GACCAAAGTGGGGGACC----------------------   [176]
SodGlosAP008232          A----------GACTAAAGTGGGGGACC----------------------   [176]
SitoZeamaisSym           A----------GACCAAAGTGGGGGACC----------------------   [176]
BreQuer                  A----------GACCAAAGTGGGGGACC----------------------   [198]
LemiGrim                 G----------GACCAAAGAGGGGGACC----------------------   [170]
NotostigCarr226          --------------------------------------------------   [0]
NoeetaPupilSym           A----------GAGCAAAGTGGGGGACC----------------------   [31]
EwinAmer                 A----------GAGCAAAGTGGGGGACC----------------------   [146]
HafniaSpNJ71             A----------GAGCAAAGTGGGGGACC----------------------   [188]
PlesShig                 G----------GACCAAAGTGGGGGC-T----------------------   [198]
RahnSp_NJ8               A----------GACCAAAGTGGGGGACC----------------------   [200]
HafniaSp270              A----------GAGCAAAGTGGGGGACC----------------------   [202]
YersiniaSp               A----------GACCAAAGTGGGGGACC----------------------   [190]
FormicaFusSymAB018684    --------------------------------------------------   [0]
PlagMancSym              --------------------------------------------------   [0]
PlagPigSym               --------------------------------------------------   [0]

[                                 310       320       330       340       350]
[                                 .         .         .         .         .]

PastMult                 ------T-TA--A--------------------------------G-G-C   [189]
EcoliK12                 ------T-TC--G--------------------------------G-G-C   [214]
ShigFlex                 ------T-TC--G--------------------------------G-G-C   [213]
SalmTyph                 ------T-TC--G--------------------------------G-G-C   [213]
ErwAmy                   ------T-TC--G--------------------------------G-G-C   [188]
KlebPneu                 ------T-TC--G--------------------------------G-G-C   [172]
CitrFreu                 ------T-TC--G--------------------------------G-G-C   [208]
PectCaro                 ------T-TC--G--------------------------------G-G-C   [182]
ErwCaro                  ------T-TC--G--------------------------------G-G-C   [165]
SerrMarc                 ------T-TC--G--------------------------------G-G-C   [193]
BrenAlni                 ------T-TA--G--------------------------------G-G-C   [206]
RegInsec                 ------T-TA--G--------------------------------G-G-C   [117]
HamDef                   ------T-TC--G--------------------------------G-G-C   [187]
VibChol                  ------T-TC--G--------------------------------G-G-C   [207]
PseudAer                 ------T-TC--G--------------------------------G-A-C   [199]
HafAlvei                 ------T-TC--G--------------------------------G-G-C   [214]
PhotLum                  ------G-AA--A-------------------------------GG-G-C   [210]
XenoNema                 ------T-TC--G--------------------------------G-G-C   [197]
YersPest                 ------T-TA--G--------------------------------G-G-C   [213]
RahnAqua                 ------T-TC--G--------------------------------G-A-C   [207]
AquaHayw                 ------T-TA--G--------------------------------G-G-C   [203]
mbugCyphAlp              ------T-TT--A-----------------------------GAAG-G-C   [186]
mbugParNot               ------T-ATCAAAAAGT-------------------------AAA-G-T   [194]
louseflyPseuCara         --TATTT-TT--A--------------------------------A-A-C   [219]
CampBCA01_188            --------------------------------------------------   [0]
Cpapa322                 --------------------------------------------------   [0]
Csp262                   --------------------------------------------------   [0]
Cetio264                 --------------------------------------------------   [0]
Csp259                   --------------------------------------------------   [0]
ColNipSym                --------------------------------------------------   [0]
Cleon225                 --------------------------------------------------   [0]
Csaun265                 --------------------------------------------------   [0]
Cgass243                 --------------------------------------------------   [0]
Cconi187                 --------------------------------------------------   [0]
Cvit231ii                --------------------------------------------------   [0]
Opi258cl1                --------------------------------------------------   [0]
Oresp192                 --------------------------------------------------   [0]
Opis258cl2               --------------------------------------------------   [0]
Ohadd244                 ------A-GA---------------------------------TATAG-C   [174]
Ohadd256                 --------------------------------------------------   [0]
Pfore255                 --------------------------------------------------   [0]
Plamel                   --------------------------------------------------   [0]
Phag189                  --------------------------------------------------   [0]
Pdecu190                 --------------------------------------------------   [0]
Pcupr252                 --------------------------------------------------   [0]
Phippom                  --------------------------------------------------   [0]
Pypsil                   --------------------------------------------------   [0]
Pdives                   --------------------------------------------------   [0]
Csp260                   --------------------------------------------------   [0]
Coccul229                --------------------------------------------------   [0]
Cclavis227               --------------------------------------------------   [0]
Cpenn                    ------A-AT--T------------------------AATAAAAAA-G-C   [236]
Cchrom                   ------A-AT--T------------------------AATAAAAAA-G-C   [140]
Cherc                    ------A-AT--T------------------------AACAAAAAA-G-C   [208]
Cnova                    ------T-TA----------------------------ATAAAAAA-G-C   [137]
Claev                    ------A-AT--T------------------------AATGAAAAA-G-C   [140]
Cligni                   ------A-AT--T------------------------AATAAGAAA-G-C   [157]
Ccast                    ------A-AAA-A-----------------------CAAGAATATA-G-C   [219]
Camer                    ------A-AA--A-----------------------CAAGGATATA-G-C   [143]
Cquer                    --------------------------------------------------   [0]
Csans                    ------T-AC--G-----------------------CAAGAAATAAAG-C   [142]
Cmarit185                --------------------------------------------------   [0]
Cvicin                   ------T-TC--G-----------------------CAAAAAACAAAG-C   [145]
Csemit242                --------------------------------------------------   [0]
Cocreat                  ------A-AT--AAGTTTTTG------------TTA-TTCTAAAAAAGAC   [155]
Cclarit233               --------------------------------------------------   [0]
Csayi                    ------G-TA--A-----------------------------GAAG-G-C   [136]
Chyatti186               --------------------------------------------------   [0]
Csocius                  ------G-TA--A-----------------------------GGAG-G-C   [227]
Cschaef                  ------G-AG--A-----------------------------GGAG-G-C   [132]
Cnitidior201             --------------------------------------------------   [0]
Csp224                   --------------------------------------------------   [0]
Culcero                  ------T--A--TA-------------------TGA-TAGTAATTG-G-C   [147]
Csp261                   --------------------------------------------------   [0]
Cconso239                --------------------------------------------------   [0]
Csuff238                 --------------------------------------------------   [0]
Clownei230               --------------------------------------------------   [0]
Csilvicola               ------T-AT-TTA-------------------TGT-TATGAATGA-G-C   [233]
Cbalz                    ------A-TT-TT------------------------T-AAAATGA-A-C   [222]
Csp221                   --------------------------------------------------   [0]
Cseri                    ------T-AA-AA-------------------TAAAATAGATAATTAG-C   [258]
Cserice213               --------------------------------------------------   [0]
Ccrassus223              --------------------------------------------------   [0]
Ccrassus214              --------------------------------------------------   [0]
Csp216                   --------------------------------------------------   [0]
Csp263                   --------------------------------------------------   [0]
Csanc240                 --------------------------------------------------   [0]
Cabdom                   --------------------------------------------------   [0]
Ccfsim199                --------------------------------------------------   [0]
BlFlor                   ------T-TA----------------------TTTATTATATGTAG-G-C   [176]
Catric203                --------------------------------------------------   [0]
Catric217                --------------------------------------------------   [0]
Catric219                --------------------------------------------------   [0]
Crufip                   --TACTTAGT--TA-------------------TTATTATATGTGG-G-C   [247]
Crufipes220              --------------------------------------------------   [0]
Csprengg222              --------------------------------------------------   [0]
Crengg215                --------------------------------------------------   [0]
Cfest                    TT----T-TA--T--------GATATAAGGGAATGAATCGAAATAG-G-C   [173]
Cvafe                    AT----C-AA-----------TATGGGAAGAAAGTAGTTAAAATTG-G-C   [171]
CalLaev254               --------------------------------------------------   [0]
CalAlb191                --------------------------------------------------   [0]
EchAus253                --------------------------------------------------   [0]
mbugAusGre               ------T-GA-AA------------------------------AAG-G-C   [187]
mbugMelAlb               ------T-T---A-------------------TTTAAATTTA-AAA-G-C   [199]
mbugAntCraw              ------T-GA--T--------------------------------G-G-C   [187]
mbugAmoLich              ------T-TA--T--------------------------------G-G-C   [173]
psyllidAphIner           ------T-TT--T--------------------------------G-A-T   [183]
Baumannia                ------A-TA--T---------------------------AGTATA-G-C   [222]
mbugPlanoCitr            ------T-TT--T--------------------------------G-G-C   [182]
mbugDysBre               ------T-TA--T--------------------------------G-G-C   [184]
psylBlasOccid            ------T-TC--G--------------------------------G-G-C   [183]
SOPE_AF005235            ------T-TC--G--------------------------------G-G-C   [189]
SodGlosAY861701          ------T-TC--G--------------------------------G-G-C   [208]
SOPE_AF548137            ------T-TC--G--------------------------------G-G-C   [183]
SodGlosAP008232          ------T-TC--G--------------------------------G-G-C   [183]
SitoZeamaisSym           ------T-TC--G--------------------------------G-G-C   [183]
BreQuer                  ------T-TC--G--------------------------------G-G-C   [205]
LemiGrim                 ------T-TA--G--------------------------------G-G-C   [177]
NotostigCarr226          --------------------------------------------------   [0]
NoeetaPupilSym           ------T-TC--G--------------------------------G-G-C   [38]
EwinAmer                 ------T-TC--G--------------------------------G-G-C   [153]
HafniaSpNJ71             ------T-TC--G--------------------------------G-G-C   [195]
PlesShig                 ------T-TC--G--------------------------------G-A-C   [205]
RahnSp_NJ8               ------T-TC--G--------------------------------G-G-C   [207]
HafniaSp270              ------T-TC--G--------------------------------G-G-C   [209]
YersiniaSp               ------T-TC--G--------------------------------G-G-C   [197]
FormicaFusSymAB018684    --------------------------------------------------   [0]
PlagMancSym              --------------------------------------------------   [0]
PlagPigSym               --------------------------------------------------   [0]

[                                 360       370       380       390       400]
[                                 .         .         .         .         .]

PastMult                 CACCTGCCATAAGATGA-GCCCAAGTGGGATTAGGTAGTTGGTGGGGTAA   [238]
EcoliK12                 CTCTTGCCATCGGATGT-GCCCAGATGGGATTAGCTAGTAGGTGGGGTAA   [263]
ShigFlex                 CTCTTGCCATCGGATGT-GCCCAGATGGGATTAGCTTGTTGGTGGGGTAA   [262]
SalmTyph                 CTCTTGCCATCAGATGT-GCCCAGATGGGATTAGCTTGTTGGTGAGGTAA   [262]
ErwAmy                   CTCACACCATCGGATGT-GCCCAGATGGGATTAGCTGGTAGGTGGGGTAA   [237]
KlebPneu                 CTCATGCCATCAGATGT-GCCCAGATGGGATTAGCTAGTAGGTGGGGTAA   [221]
CitrFreu                 CTCTTGCCATCGGATGT-GCCCAGATGGGATTAGCTAGTAGGTGGGGTAA   [257]
PectCaro                 CTCTCGCCATCAGATGT-GCCCAGATGGGATTAGCTAGTAGGTGAGGTAA   [231]
ErwCaro                  CTCTTGCCATCGGATGTGGCCCAGATGGGATTAGCTAGTAGGCGGGGTAA   [215]
SerrMarc                 CTCTTGCCATCAGATGT-GCCCAGATGGGATTAGCTAGTAGGTGGGGTAA   [242]
BrenAlni                 CTCACGCCATCGGATGT-GCCCAGATGGGATTAGCTGGTAGGTGGGGTAA   [255]
RegInsec                 CTCACGCCATAAGATGA-ACCCAGATGAGATTAGCTAGTAGGTGTGGTAA   [166]
HamDef                   CTCACGCCTTCGGATGA-GCCCAGATGAGATTAGCTGGTAGGTAAGGTAA   [236]
VibChol                  CTTGCGCTACCGGATAT-GCCCAGGTGGGATTAGCTAGTTGGTGAGGTAA   [256]
PseudAer                 CTCACGCTATCAGATGA-GCCTAGGTCGGATTAGCTAGTTGGTGGGGTAA   [248]
HafAlvei                 CTCACGCCATCAGATGT-GCCCAGATGGGATTAGCTAGTAGGTGGGGTAA   [263]
PhotLum                  CTCACGCCGTCGGATGA-ACCCAGATGGGATTAGCTGGTAGGTAGGGTAA   [259]
XenoNema                 CTCACGCCATCGGATGA-ACCCAGATGGGATTAGCTAGTAGGCGGGGTAA   [246]
YersPest                 CTCACGCCATCGGATGA-ACCCAGATGGGATTAGCTAGTAGGTGGGGTAA   [262]
RahnAqua                 CTCACGCCATCGGATGT-GCCCAGATGGGATTAGCTAGTAGGTGAGGTAA   [256]
AquaHayw                 CTCGCGCCATCAGATGA-ACCCAGATGGGATTAGCTAGTAGGTGGGGTAA   [252]
mbugCyphAlp              CTCACACCATTAGATGA-ACCCAGACGGGATTAGCTAGTAGGTAAGGTAA   [235]
mbugParNot               CTCACGCCATCGGATGA-ACCCAGATTGGATTAGCTAGTAGGTAAGGTAA   [243]
louseflyPseuCara         CTTACACCTTTGGATGA-ACCCAGATGAGATTAGCTAGTAGGTGAGGTAA   [268]
CampBCA01_188            --------------------------------------------------   [0]
Cpapa322                 --------------------------------------------------   [0]
Csp262                   --------------------------------------------------   [0]
Cetio264                 --------------------------------------------------   [0]
Csp259                   --------------------------------------------------   [0]
ColNipSym                --------------------------------------------------   [0]
Cleon225                 --------------------------------------------------   [0]
Csaun265                 --------------------------------------------------   [0]
Cgass243                 --------------------------------------------------   [0]
Cconi187                 --------------------------------------------------   [0]
Cvit231ii                --------------------------------------------------   [0]
Opi258cl1                --------------------------------------------------   [0]
Oresp192                 --------------------------------------------------   [0]
Opis258cl2               --------------------------------------------------   [0]
Ohadd244                 CTCACGTCGTTGGATGA-ACCCAGACAGGATTAGCTAGTAGGTGAGGTAA   [223]
Ohadd256                 --------------------------------------------------   [0]
Pfore255                 --------------------------------------------------   [0]
Plamel                   --------------------------------------------------   [0]
Phag189                  --------------------------------------------------   [0]
Pdecu190                 --------------------------------------------------   [0]
Pcupr252                 --------------------------------------------------   [0]
Phippom                  --------------------------------------------------   [0]
Pypsil                   --------------------------------------------------   [0]
Pdives                   --------------------------------------------------   [0]
Csp260                   --------------------------------------------------   [0]
Coccul229                --------------------------------------------------   [0]
Cclavis227               --------------------------------------------------   [0]
Cpenn                    CTTATGCCACCGGATGA-ACCCAGATAGGATTAGCTAGTAGGTAGGGTAA   [285]
Cchrom                   CTTATGCCACTGGATGA-ACCCAGATAGGATTAGCTAGTAGGTGGGGTAA   [189]
Cherc                    CTTATGCCGCCGGATGA-ACCCAGATAGGATTAGCTAGTAGGCGGGGTAA   [257]
Cnova                    CTTATGCCACCGGATGA-ACCCAGATAGGATTAGCTAGTAGGCGGGGTAA   [186]
Claev                    CTTATGCCACCGGATGA-ACCCAGATAGGATTAGCTAGTAGGCGGGGTAA   [189]
Cligni                   CTTATACCATCGGATGA-ACCCAGATAGGATTAGCTAGTAGGTGGGGTAA   [206]
Ccast                    CTTATACCATCGGATGA-GCCCAGATAGGATTAGCTAGTAGGTGGGGTAA   [268]
Camer                    CTTATACCATCGGATGA-GCCCAGATAGGATTAGCTAGTAGGTGGGGTAA   [192]
Cquer                    --------------------------------------------------   [0]
Csans                    CTTATGCTATCGGATGA-ACCCAGATAGGATTAGCTAGTAGGCGGGGTAA   [191]
Cmarit185                --------------------------------------------------   [0]
Cvicin                   CTTATGCTATCGGATGA-ACCCAGATAGGATTAGCTAGTAGGCGGGGTAA   [194]
Csemit242                --------------------------------------------------   [0]
Cocreat                  CTTATGCCTTTGGATGA-ACCCAGATAGGATTAGCTAGTAGGCGGGGTAA   [204]
Cclarit233               --------------------------------------------------   [0]
Csayi                    CTTATGCCGTTGGATGA-ACCCAGATAGGATTAGCTAGTAGGTAGGGTAA   [185]
Chyatti186               --------------------------------------------------   [0]
Csocius                  CTTATGCCATTGGATGA-GCCCAGATAGGATTAGCTAGTAGGTGAGGTAA   [276]
Cschaef                  CTTATGCCGTCGGATGA-ACCCAGATAGGATTAGCTAGTAGGTAGGGTAA   [181]
Cnitidior201             --------------------------------------------------   [0]
Csp224                   --------------------------------------------------   [0]
Culcero                  CTTGCGCCATCGGATGA-GCCCAGATAGGATTAGCTAGTAGGTAAGGTAA   [196]
Csp261                   --------------------------------------------------   [0]
Cconso239                --------------------------------------------------   [0]
Csuff238                 --------------------------------------------------   [0]
Clownei230               --------------------------------------------------   [0]
Csilvicola               CTTATGCCATCGGATGA-ACCCAGATAGGATTAGCTAGTAGGTAAGGTAA   [282]
Cbalz                    CTTATGCCATCGGATGA-ACCCAGATAGGATTAGCTAGTAGGTAAGGTAA   [271]
Csp221                   --------------------------------------------------   [0]
Cseri                    CTTATGCCATCGGATGA-ACCCAGATAGGATTAGCTAGTAGGTAAGGTAA   [307]
Cserice213               --------------------------------------------------   [0]
Ccrassus223              --------------------------------------------------   [0]
Ccrassus214              --------------------------------------------------   [0]
Csp216                   --------------------------------------------------   [0]
Csp263                   --------------------------------------------------   [0]
Csanc240                 --------------------------------------------------   [0]
Cabdom                   --------------------------------------------------   [0]
Ccfsim199                --------------------------------------------------   [0]
BlFlor                   CTTATGCCATTGGATGA-ACCCAGATAGGATTAGCTAGTAGGTAAGGTAA   [225]
Catric203                --------------------------------------------------   [0]
Catric217                --------------------------------------------------   [0]
Catric219                --------------------------------------------------   [0]
Crufip                   CTTATGCCATTGGATGA-ACCCAGATAGGATTAGCTAGTAGGTAAGGTAA   [296]
Crufipes220              --------------------------------------------------   [0]
Csprengg222              --------------------------------------------------   [0]
Crengg215                --------------------------------------------------   [0]
Cfest                    CTTATGCCGTTGGATGA-ACCCAGACAGGATTAGCTAGTAGGTGAGGTAA   [222]
Cvafe                    CTTACACCGTCGGATGA-ACCCAGACAGGATTAGCTAGTAGGTAAGGTAA   [220]
CalLaev254               --------------------------------------------------   [0]
CalAlb191                --------------------------------------------------   [0]
EchAus253                --------------------------------------------------   [0]
mbugAusGre               CTTACGTCATTAGATGA-ACCCAGATGAGATTAGCTAGTAGGTGAGGTAA   [236]
mbugMelAlb               CTTATGTCGTTAGATGA-ACCCAGATGAGATTAGCTAGTAGGTGAGGTAA   [248]
mbugAntCraw              CTCACACCATAAGATGA-ACCTAGATGAGATTAGCTAGTAGGTAAGGTAA   [236]
mbugAmoLich              CTCATGCCATTAGATGA-ACCTAGACGGGATTAGCTAGTAGGTGAGGTAA   [222]
psyllidAphIner           CTCATGCCGTTTGATGA-ACCCAGATGAGATTAGCTTGTAGGTGAGGTAA   [232]
Baumannia                CTCATGCCATTAGATGA-ACCCAGATGAGATTAGCTAGTAGGTGAGATAA   [271]
mbugPlanoCitr            CTCACACCTTCAGATGA-ACCCAGATGGGATTAGCTAGTAGGTGAGGTAA   [231]
mbugDysBre               CTCACACCATAGGATGA-ACCTAGGTGGGATTAGCTAGTAGGTATGGTAA   [233]
psylBlasOccid            CTCACACCATCGGATGA-ACCCAGATGGGATTAGCTAGTAGGTGAGGTAA   [232]
SOPE_AF005235            CTCACACCATCGGATGA-ACCCAGATGGGATTAGCTAGTAGGTGGGGTAA   [238]
SodGlosAY861701          CTCACACCATCGGATGA-ACCCAGATGGGATTAGCTAGTAGGTGGGGTAA   [257]
SOPE_AF548137            CTCACACCATCGGATGA-ACCCAGATGGGATTAGCTAGTAGGTGGGGTAA   [232]
SodGlosAP008232          CTCACACCATCGGATGA-ACCCAGATGGGATTAGCTAGTAGGTGGGGTAA   [232]
SitoZeamaisSym           CTCACACCATCGGATGA-ACCCAGATGGGATTAGCTAGTAGGTGGGGTAA   [232]
BreQuer                  CTCACACCATCGGATGA-ACCCAGATGGGATTAGCTAGTAGGCGGGGTAA   [254]
LemiGrim                 CTCTTGCCATCGGATGT-GCCCAGATGGGATTAGCTAGTAGGCGGGGTAA   [226]
NotostigCarr226          --------------------------------------------------   [0]
NoeetaPupilSym           CTCACGCCATCGGATGT-GCCCAGATGGGATTAGCTAGTAGGTGAGGTAA   [87]
EwinAmer                 CTCACGCCATCGGATGT-GCCCAGATGGGATTAGCTAGTAGGTGAGGTAA   [202]
HafniaSpNJ71             CTCACGCCATCGGATGT-GCCCAGATGGGATTAGCTAGTAGGTGAGGTAA   [244]
PlesShig                 CTCATGCTATCGGATGA-ACCCAGGTGGGATTAGCTAGTTGGTGAGGTAA   [254]
RahnSp_NJ8               CTCACGCCATCGGATGT-GCCCAGATGGGATTAGCTAGTAGGTGAGGTAA   [256]
HafniaSp270              CTCACGCCATCGGATGT-GCCCAGATGGGATTAGCTAGTAGGTGAGGTAA   [258]
YersiniaSp               CTCACACCATCGGATGA-ACCCAGATGGGATTAGCTAGTAGGTGGGGTAA   [246]
FormicaFusSymAB018684    --------------------------------------------------   [0]
PlagMancSym              --------------------------------------------------   [0]
PlagPigSym               --------------------------------------------------   [0]

[                                 410       420       430       440       450]
[                                 .         .         .         .         .]

PastMult                 AGGCCTACCAAGCCTGCGATCT---CTAGCTGGTCTG-AGAG--GATGAC   [282]
EcoliK12                 CGGCTCACCTAGGCGACGATCC---CTAGCTGGTCTG-AGAG--GATGAC   [307]
ShigFlex                 CGGCTCACCAAGGCGACGATCC---CTAGCTGGTCTG-AGAG--GATGAC   [306]
SalmTyph                 CGGCTCACCAAGGCGACGATCC---CTAGCTGGTCTG-AGAG--GATGAC   [306]
ErwAmy                   TGGCTCACCTAGGCGACGATCC---CTAGCTGGTCTG-AGAG--GATGAC   [281]
KlebPneu                 CGGCTCACCTAGGCGACGATCC---CTAGCTGGTCTG-AGAG--GATGAC   [265]
CitrFreu                 CGGCTCACCTAGGCGACGATCC---CTAGCTGGTCTG-AGAG--GATGAC   [301]
PectCaro                 TGGCTCACCTAGGCGACGATCC---CTAGCTGGTCTG-AGAG--GATGAC   [275]
ErwCaro                  TGGCCCACCTAGGCGACGATCC---CTAGCTGGTCTG-AGAG--GATGAC   [259]
SerrMarc                 TGGCTCACCTAGGCGACGATCC---CTAGCTGGTCTG-AGAG--GATGAC   [286]
BrenAlni                 AGGCTCACCTAGGCGACGATCC---CTAGCTGGTCTG-AGAG--GATGAC   [299]
RegInsec                 TGGCGTACCTAGGCGACGATCT---CTAGCTGGTCTG-AGAG--GATGAC   [210]
HamDef                   AGGCTTACCTAGGCGACGATCT---CTAGCGGGTCTG-AGAG--GATAGC   [280]
VibChol                  GGGCTCACCAAGGCGACGATCC---CTAGCTGGTCTG-AGAG--GATGAT   [300]
PseudAer                 AGGCCTACCAAGGCGACGATCC---GTAACTGGTCTG-AGAG--GATGAT   [292]
HafAlvei                 TGGCTCACCTAGGCGACGATCT---CTAGCTGGTCTG-AGAG--GATGAC   [307]
PhotLum                  TGGCCTACCTAGGCGACGATCT---CTAGCTGGTCTG-AGAG--GATGAC   [303]
XenoNema                 TGGCCCACCTAGGCGACGATCC---CTAGCTGGTCTG-AGAG--GATGAC   [290]
YersPest                 TGGCTCACCTAGGCGACGATCC---CTAGCTGGTCTG-AGAG--GATGAC   [306]
RahnAqua                 TGGCTCACCTAGGCGACGATCC---CTAGCTGGTCTG-AGAG--GATGAC   [300]
AquaHayw                 TGGCTCACCTAGGCGACGATCC---CTAACTGGTCTG-AGAG--GATGAC   [296]
mbugCyphAlp              TAGCTTACCTAGGCTACGATCC---ATAGCTGGTCTG-AGAG--GACAAA   [279]
mbugParNot               TGGCTTACCTAGGCTACGATCC---ATAGCTGGTCTG-AGAG--GATTAT   [287]
louseflyPseuCara         ATGCTCACCTAGGCAACGATCT---CTAGCTGGTCTG-AGAG--GATGAC   [312]
CampBCA01_188            --------------------------------------------------   [0]
Cpapa322                 --------------------------------------------------   [0]
Csp262                   --------------------------------------------------   [0]
Cetio264                 --------------------------------------------------   [0]
Csp259                   --------------------------------------------------   [0]
ColNipSym                --------------------------------------------------   [0]
Cleon225                 --------------------------------------------------   [0]
Csaun265                 --------------------------------------------------   [0]
Cgass243                 --------------------------------------------------   [0]
Cconi187                 --------------------------------------------------   [0]
Cvit231ii                --------------------------------------------------   [0]
Opi258cl1                --------------------------------------------------   [0]
Oresp192                 --------------------------------------------------   [0]
Opis258cl2               --------------------------------------------------   [0]
Ohadd244                 AGGCCCACCTAGGCGACGATCC---TTAGCTGGTTTG-AGAG--GATGGC   [267]
Ohadd256                 --------------------------------------------------   [0]
Pfore255                 --------------------------------------------------   [0]
Plamel                   --------------------------------------------------   [0]
Phag189                  --------------------------------------------------   [0]
Pdecu190                 --------------------------------------------------   [0]
Pcupr252                 --------------------------------------------------   [0]
Phippom                  --------------------------------------------------   [0]
Pypsil                   --------------------------------------------------   [0]
Pdives                   --------------------------------------------------   [0]
Csp260                   --------------------------------------------------   [0]
Coccul229                --------------------------------------------------   [0]
Cclavis227               --------------------------------------------------   [0]
Cpenn                    TGGCCTACCTAGGCCGCGATCC---TTAGCTGGTCTG-AGAG--GATGAT   [329]
Cchrom                   TGGCCCACCTAGGCCACGATCC---TTAGCTGGTCTG-AGAG--GATGAT   [233]
Cherc                    TAGCCCACCTAGGCCACGATCC---TTAGCTGGTCTG-AGAG--GATGAT   [301]
Cnova                    TGGCCCACCTAGGCCACGATCC---TTAGCTGGTCTG-AGAG--GATGAT   [230]
Claev                    TAGCCCACCTAGGCCACGATCC---TTAGCTGGTCTG-AGAG--GATGAT   [233]
Cligni                   TGGCCCACCTAGGCCACGATCC---TTAGCTGGTCTG-AGAG--GATGAT   [250]
Ccast                    TGGCCCACCTAGGCAACGATCC---TTAGCTGGTCTG-AGAG--GACGAT   [312]
Camer                    TAGCCCACCTAGGCTACGATCC---TTAGCTGGTCTG-AGAG--GACGAT   [236]
Cquer                    --------------------------------------------------   [0]
Csans                    TAGCCCACCTAGGCCACGATCC---TTAGCTGGTCTG-AGAG--GACGAT   [235]
Cmarit185                --------------------------------------------------   [0]
Cvicin                   TAGCCCACCTAGGCCACGATCC---TTAGCTGGTCTG-AGAG--GACGAT   [238]
Csemit242                --------------------------------------------------   [0]
Cocreat                  TAGCCCACCTAGGCTACGATCC---TTAGCTGGTCTG-AGAG--GATGAC   [248]
Cclarit233               --------------------------------------------------   [0]
Csayi                    TGGCCTACCTAGGTTACGATCC---TTAGCTGGTCTG-AGAG--GACGAT   [229]
Chyatti186               --------------------------------------------------   [0]
Csocius                  TGGCTCACCTAGGTGACGATCC---TTAGCTGGTCTG-AGAG--GACGAT   [320]
Cschaef                  TGGCCTACCTAGGTTACGATCC---TTAGCTGGTCTG-AGAG--GATGAT   [225]
Cnitidior201             --------------------------------------------------   [0]
Csp224                   --------------------------------------------------   [0]
Culcero                  TGGCTTACCTAGGCTGTGATCC---TTAGCTGGTCTG-AGAG--GACGAT   [240]
Csp261                   --------------------------------------------------   [0]
Cconso239                --------------------------------------------------   [0]
Csuff238                 --------------------------------------------------   [0]
Clownei230               --------------------------------------------------   [0]
Csilvicola               AGGCTTACCTAGGCTACGATCC---TTAGCTGGTCTG-AGAG--GACGGC   [326]
Cbalz                    AGGCTTACCTAGGCTACGATCC---TTAGCTGGTCTG-AGAG--GACGGC   [315]
Csp221                   --------------------------------------------------   [0]
Cseri                    AGGCTTACCTAGGCTGCGATCC---TTAGCTGGTCTG-AGAG--GACGAT   [351]
Cserice213               --------------------------------------------------   [0]
Ccrassus223              --------------------------------------------------   [0]
Ccrassus214              --------------------------------------------------   [0]
Csp216                   --------------------------------------------------   [0]
Csp263                   --------------------------------------------------   [0]
Csanc240                 --------------------------------------------------   [0]
Cabdom                   ----------------CGATCC---TTAGCTGGTCTG-AGAG--GACGAT   [28]
Ccfsim199                --------------------------------------------------   [0]
BlFlor                   CGGCTTACCTAGGCAACGATCC---TTAGCTGGTCTG-AGAG--GACGAT   [269]
Catric203                --------------------------------------------------   [0]
Catric217                --------------------------------------------------   [0]
Catric219                --------------------------------------------------   [0]
Crufip                   TGGCTTACCTAGGCAACGATCC---TTAGCTGGTCTG-AGAG--GACGAT   [340]
Crufipes220              --------------------------------------------------   [0]
Csprengg222              --------------------------------------------------   [0]
Crengg215                --------------------------------------------------   [0]
Cfest                    TGGCTTACCTAGGCGACGATCC---TTAGTTGGTTTG-AGAG--AACGAC   [266]
Cvafe                    TGGCTTACCTAGGCGACGATCC---TTAGTTGGTTTG-AGAG--AACGAC   [264]
CalLaev254               --------------------------------------------------   [0]
CalAlb191                --------------------------------------------------   [0]
EchAus253                --------------------------------------------------   [0]
mbugAusGre               TGGCTCACCTAGGCAACGATCT---CTAGCTGGTCTG-AGAG--GATGAT   [280]
mbugMelAlb               TAGCTCACCTAGGCAACGATCT---CTAGCTGGTCTG-AGAG--GATGAT   [292]
mbugAntCraw              TGGCTTACCTAGGCAATGATCT---CTAGCTGGTCTG-AGAG--GATGGT   [280]
mbugAmoLich              TGGCTCACCTAGGCAACGATCT---CTAGCTGGTCTG-AGAG--GACAAC   [266]
psyllidAphIner           TGGCTCACCTAGGCAACGATCT---CTAGCTGGTCTG-AGAG--GATGAC   [276]
Baumannia                TAGCTCACCTAGGCAACGATCT---CTAGCTGGTCTG-AGAG--GATGAC   [315]
mbugPlanoCitr            TAGCTTACCTAGGCGACGATCC---CTAGCTGGTCTG-AGAG--GATGAC   [275]
mbugDysBre               TTGCTTACCTAGGCGAAGATCC---CTAGCTGGTCTG-AGAG--GATGAT   [277]
psylBlasOccid            AGGCTCACCTAGGCCACGATCC---CTAGCTGGTCTG-AGAG--GATGAC   [276]
SOPE_AF005235            TGGCTCACCTAGGCGACGATCC---CTAGCTGGTCTGATGAG--GATGAC   [283]
SodGlosAY861701          TGGCTCACCTAGGCGACGATCC---CTAGCTGGTCTG-AGAG--GATGAC   [301]
SOPE_AF548137            TGGCTCACCTAGGCGACGATCC---CTAGCTGGTCTG-AGAG--GATGAC   [276]
SodGlosAP008232          TGGCTCACCTAGGCGACGATCC---CTAGCTGGTCTG-AGAG--GATGAC   [276]
SitoZeamaisSym           TGGCTCACCTAGGCGACGATCC---CTAGCTGGTCTG-AGAG--GATGAC   [276]
BreQuer                  AGGCCCACCTAGGCGACGATCT---CTAGCTGGTCTG-AGAG--GATGAC   [298]
LemiGrim                 TGGCCCACCTAGGCGACGATCC---CTAGCTGGTCTG-AGAG--GATGAC   [270]
NotostigCarr226          CGGCTTACCTAGGCTACGATCT---CTAGCTGGTCTG-AGAG--GATGAT   [44]
NoeetaPupilSym           TGGCTCACCTAGGCGACGATCC---CTAGCTGGTCTG-AGAG--GATGAC   [131]
EwinAmer                 TGGCTCACCTAGGCGACGATCC---CTAGCTGGTCTG-AGAG--GATGAC   [246]
HafniaSpNJ71             TGGCTCACCTAGGCGACGATCC---CTAGCTGGTCTG-AGAG--GATGAC   [288]
PlesShig                 TGGCTCACCAAGGCGACGATCT---CTAACTGGTTTG-AGAG--AATGAC   [298]
RahnSp_NJ8               TGGCTCACCTAGGCGACGATCC---CTAGCTGGTCTG-AGAG--GATGAC   [300]
HafniaSp270              CGGCTCACCTAGGCGACGATCC---CTAGCTGGTCTG-AGAG--GATGAC   [302]
YersiniaSp               CGGCTCACCTAGGCGACGATCC---CTAGCTGGTCTG-AGAG--GATGAC   [290]
FormicaFusSymAB018684    --------------------------------------------------   [0]
PlagMancSym              --------------------------------------------------   [0]
PlagPigSym               --------------------------------------------------   [0]

[                                 460       470       480       490       500]
[                                 .         .         .         .         .]

PastMult                 CAGCCACACTGGAACTGAGACACGGTCCAGACTCCTACGGGAGGCAGCAG   [332]
EcoliK12                 CAGCCACACTGGAACTGAGACACGGTCCAGACTCCTACGGGAGGCAGCAG   [357]
ShigFlex                 CAGCCACACTGGAACTGAGACACGGTCCAGACTCCTACGGGAGGCAGCAG   [356]
SalmTyph                 CAGCCACACTGGAACTGAGACACGGTCCAGACTCCTACGGGAGGCAGCAG   [356]
ErwAmy                   CAGCCACACTGGAACTGAGACACGGTCCAGACTCCTACGGGAGGCAGCAG   [331]
KlebPneu                 CAGCCACACTGGAACTGAGACACGGTCCAGACTCCTACGGGAGGCAGCAG   [315]
CitrFreu                 CAGCCACACTGGAACTGAGACACGGTCCAGACTCCTACGGGAGGCAGCAG   [351]
PectCaro                 CAGCCACACTGGAACTGAGACACGGTCCAGACTCCTACGGGAGGCAGCAG   [325]
ErwCaro                  CAGCCACACTGGAACTGAGACACGGTCCAGACTCCTACGGGAGGCAGCAG   [309]
SerrMarc                 CAGCCACACTGGAACTGAGACACGGTCCAGACTCCTACGGGAGGCAGCAG   [336]
BrenAlni                 CAGCCACAYTGGAACTGAGACACGGTCCAGACTCCTACGGGAGGCAGCAG   [349]
RegInsec                 CAGCCACACTGGAACTGAGAAACGGTCCAGACTCCTACGGGAGGCAGCAG   [260]
HamDef                   CCGCCACACTGGAACTGAGACACGGTCCAGACTCATACGGGAGGCAGCAG   [330]
VibChol                  CAGCCACACTGGAACTGAGACACGGTCCAGACTCCTACGGGAGGCAGCAG   [350]
PseudAer                 CAGTCACACTGGAACTGAGACACGGTCCAGACTCCTACGGGAGGCAGCAG   [342]
HafAlvei                 CAGCCACACTGGAACTGAGACACGGTCCAGACTNCTACGGGAGGCAGCAG   [357]
PhotLum                  CAGCCACACTGGGACTGAGACACGGCCCAGACTCCTACGGGAGGCAGCAG   [353]
XenoNema                 CAGCCACACTGGGACTGAGACACGGCCCAGACTCCTACGGGAGGCAGCAG   [340]
YersPest                 CAGCCACACTGGAACTGAGACACGGTCCAGACTCCTACGGGAGGCAGCAG   [356]
RahnAqua                 CAGCCACACTGGAACTGAGACACGGTCCAGACTCCTACGGGAGGCAGCAG   [350]
AquaHayw                 CAGTCACACTGGGACTGAGACACGGCCCAGACTCCTACGGGAGGCAGCAG   [346]
mbugCyphAlp              CAGCCACACTGGAACTGAGACACGGTCCAGACTCCTACGGGAGGCAGCAG   [329]
mbugParNot               CAGCCACACTGGAACTGAGAAACGGTCCAGACTCCTACGGGAGGCAGCAG   [337]
louseflyPseuCara         CAGCCACACTGGAACTGAGACACGGTCCAGACTCCTACGGGAGGCAGCAG   [362]
CampBCA01_188            --------------------------------------------------   [0]
Cpapa322                 --------------------------------------------------   [0]
Csp262                   --------------------------------------------------   [0]
Cetio264                 --------------------------------------------------   [0]
Csp259                   --------------------------------------------------   [0]
ColNipSym                --------------------------------------------------   [0]
Cleon225                 --------------------------------------------------   [0]
Csaun265                 --------------------------------------------------   [0]
Cgass243                 --------------------------------------------------   [0]
Cconi187                 --------------------------------------------------   [0]
Cvit231ii                --------------------------------------------------   [0]
Opi258cl1                --------------------------------------------------   [0]
Oresp192                 --------------------------------------------------   [0]
Opis258cl2               --------------------------------------------------   [0]
Ohadd244                 CAGCCACACTGGAACTGAGATACGGTCCAGACTCCTACGGGAGGCAGCAG   [317]
Ohadd256                 --------------------------------------------------   [0]
Pfore255                 --------------------------------------------------   [0]
Plamel                   --------------------------------------------------   [0]
Phag189                  --------------------------------------------------   [0]
Pdecu190                 --------------------------------------------------   [0]
Pcupr252                 --------------------------------------------------   [0]
Phippom                  --------------------------------------------------   [0]
Pypsil                   --------------------------------------------------   [0]
Pdives                   --------------------------------------------------   [0]
Csp260                   --------------------------------------------------   [0]
Coccul229                --------------------------------------------------   [0]
Cclavis227               --------------------------------------------------   [0]
Cpenn                    CAGCCACACTGGAACTGAGACACGGTCCAGACTCCTACGGGAGGCAGCAG   [379]
Cchrom                   CAGCCACACTGGAACTGAGACACGGTCCAGACTCCTACGGGAGGCAGCAG   [283]
Cherc                    CAGCCACACTGGAACTGAGACACGGTCCAGACTCCTACGGGAGGCAGCAG   [351]
Cnova                    CAGCCACACTGGAACTGAGACACGGTCCAGACTCCTACGGGAGGCAGCAG   [280]
Claev                    CAGCCACACTGGAACTGAGACACGGTCCAGACTCCTACGGGAGGCAGCAG   [283]
Cligni                   CAGCCACACTGGAACTGAGACACGGTCCAGACTCCTACGGGAGGCAGCAG   [300]
Ccast                    CAGCCACACTGGAACTGAGACACGGTCCAGACTCCTACGGGAGGCAGCAG   [362]
Camer                    CAGCCACACTGGAACTGAGATACGGTCCAGACTCCTACGGGAGGCAGCAG   [286]
Cquer                    --------------------------------------------------   [0]
Csans                    CAGCCACACTGGAACTGAGACACGGTCCAGACTCCTACGGGAGGCAGCAG   [285]
Cmarit185                --------------------------------------------------   [0]
Cvicin                   CAGCCACACTGGAACTGAGACACGGTCCAGACTCTTACGGGAGGCAGCAG   [288]
Csemit242                --------------------------------------------------   [0]
Cocreat                  CAGCCACACTGGAACTGAGACACGGTCCAGACTCCTACGGGAGGCAGCAG   [298]
Cclarit233               --------------------------------------------------   [0]
Csayi                    CAGCCACACTGGAACTGAGACACGGTCCAGACTCCTACGGGAGGCAGCAG   [279]
Chyatti186               --------------------------------------------------   [0]
Csocius                  CAGCCACACTGGAACTGAGACACGGTCCAGACTCCTACGGGAGGCAGCAG   [370]
Cschaef                  CAGCCACACTGGAACTGAGACACGGTCCAGACTCCTACGGGAGGCAGCAG   [275]
Cnitidior201             --------------------------------------------------   [0]
Csp224                   --------------------------------------------------   [0]
Culcero                  CAGCCACACTGGAACTGAGACACGGTCCAGACTCCTACGGGAGGCAGCAG   [290]
Csp261                   --------------------------------------------------   [0]
Cconso239                --------------------------------------------------   [0]
Csuff238                 --------------------------------------------------   [0]
Clownei230               --------------------------------------------------   [0]
Csilvicola               CAGCCACACTGGAACTGAGACACGGTCCAGACTCCTACGGGAGGCAGCAG   [376]
Cbalz                    CAGCCACACTGGAACTGAGACACGGTCCAGACTCCTACGGGAGGCAGCAG   [365]
Csp221                   --------------------------------------------------   [0]
Cseri                    CAGCCACACTGGAACTGAGACACGGTCCAGACTCCTACGGGAGGCAGCAG   [401]
Cserice213               --------------------------------------------------   [0]
Ccrassus223              --------------------------------------------------   [0]
Ccrassus214              --------------------------------------------------   [0]
Csp216                   --------------------------------------------------   [0]
Csp263                   --------------------------------------------------   [0]
Csanc240                 --------------------------------------------------   [0]
Cabdom                   GAGCCACACTGGAACTGAGATACGGTCCAGACTCCTACGGGAGGCAGCAG   [78]
Ccfsim199                --------------------------------------------------   [0]
BlFlor                   CAGCCACACTGGAACTGAGATACGGTCCAGACTCCTACGGGAGGCAGCAG   [319]
Catric203                --------------------------------------------------   [0]
Catric217                --------------------------------------------------   [0]
Catric219                --------------------------------------------------   [0]
Crufip                   CAGCCACACTGGAACTGAGATACGGTCCAGACTCCTACGGGAGGCAGCAG   [390]
Crufipes220              --------------------------------------------------   [0]
Csprengg222              --------------------------------------------------   [0]
Crengg215                --------------------------------------------------   [0]
Cfest                    CAGCCACACTGGAACTGAGATACGGTCCAGACTCCTACGGGAGGCAGCAG   [316]
Cvafe                    CAGCCACACTGGAACTGAGATACGGTCCAGACTCCTACGGGAGGCAGCAG   [314]
CalLaev254               --------------------------------------------------   [0]
CalAlb191                --------------------------------------------------   [0]
EchAus253                --------------------------------------------------   [0]
mbugAusGre               CAGCCACACTGGAACTGAGATACGGTCCAGACTCCTACGGGAGGCAGCAG   [330]
mbugMelAlb               CAGCCACACTGGAACTGAGATACGGTCCAGACTCCTACGGGAGGCAGCAG   [342]
mbugAntCraw              CAGCCACACTGGAACTGAGATACGGTCCAGACTCCTACGGGAGGCAGCAG   [330]
mbugAmoLich              CAGCCACACTGGAACTGAGACACGGTCCAGACTCCTACGGGAGGCAGCAG   [316]
psyllidAphIner           CAGCCACACTGGAACTGAGATACGGTCCAGACTCCTACGGGAGGCAGCAG   [326]
Baumannia                CAGCCACACTGGAACTGAGACACGGTCCAGACTCCTACGGGAGGCAGCAG   [365]
mbugPlanoCitr            CAGCCACACTGGAACTGAGACACGGTCCAGACTCCTACGGGAGGCAGCAG   [325]
mbugDysBre               CAGCCACACTGGAACTGAGACACGGTCCAGACTCCTACGGGAGGCAGCAG   [327]
psylBlasOccid            CAGCCACACTGGAACTGAGACACGGTCCAGACTCCTACGGGAGGCAGCAG   [326]
SOPE_AF005235            CAGCCACACTGGAACTGAGACACGGTCCAGACTCCTACGGGAGGCAGCAG   [333]
SodGlosAY861701          CAGCCACACTGGAACTGAGACACGGTCCAGACTCCTACGGGAGGCAGCAG   [351]
SOPE_AF548137            CAGCCACACTGGAACTGAGACACGGTCCAGACTCCTACGGGAGGCAGCAG   [326]
SodGlosAP008232          CAGCCACACTGGAACTGAGACACGGTCCAGACTCCTACGGGAGGCAGCAG   [326]
SitoZeamaisSym           CAGCCACACTGGAACTGAGACACGGTCCAGACTCCTACGGGAGGCAGCAG   [326]
BreQuer                  CAGCCACACTGGAACTGAGACACGGTCCAGACTCCTACGGGAGGCAGCAG   [348]
LemiGrim                 CAGCCACACTGGGACTGAGACACGGCCCAGACTCCTACGGGAGGCAGCAG   [320]
NotostigCarr226          CAGCCACACTGGAACTGAGACACGGTCCAGACTCCTACGGGAGGCAGCAG   [94]
NoeetaPupilSym           CAGCCACACTGGAACTGAGACACGGTCCAGACTCCTACGGGAGGCAGCAG   [181]
EwinAmer                 CAGCCACACTGGAACTGAGACACGGTCCAGACTCCTACGGGAGGCAGCAG   [296]
HafniaSpNJ71             CAGCCACACTGGAACTGAGACACGGTCCAGACTCCTACGGGAGGCAGCAG   [338]
PlesShig                 CAGTCACACTGGAACTGAGACACGGTCCAGACTCCTACGGGAGGCAGCAG   [348]
RahnSp_NJ8               CAGCCACACTGGAACTGAGACACGGTCCAGACTCCTACGGGAGGCAGCAG   [350]
HafniaSp270              CAGCCACACTGGAACTGAGACACGGTCCAGACTCCTACGGGAGGCAGCAG   [352]
YersiniaSp               CAGCCACACTGGAACTGAGACACGGTCCAGACTCCTACGGGAGGCAGCAG   [340]
FormicaFusSymAB018684    --------------------------------------------------   [0]
PlagMancSym              --------------------------------------------------   [0]
PlagPigSym               --------------------------------------------------   [0]

[                                 510       520       530       540       550]
[                                 .         .         .         .         .]

PastMult                 TGGGGAATATTGCGCAATGGGGGGAACCCTGACGCAGCCATGCCGCGTGA   [382]
EcoliK12                 TGGGGAATATTGCACAATGGGCGCAAGCCTGATGCAGCCATGCCGCGTGT   [407]
ShigFlex                 TGGGGAATATTGCACAATGGGCGCAAGCCTGATGCAGCCATGCCGCGTGT   [406]
SalmTyph                 TGGGGAATATTGCACAATGGGCGCAAGCCTGATGCAGCCATGCCGCGTGT   [406]
ErwAmy                   TGGGGAATATTGCACAATGGGCGCAAGCCTGATGCAGCCATGCCGCGTGT   [381]
KlebPneu                 TGGGGAATATTGCACAATGGGCGCAAGCCTGATGCAGCCATGCCGCGTGT   [365]
CitrFreu                 TGGGGAATATTGCACAATGGGCGCAAGCCTGATGCAGCCATGCCGCGTGT   [401]
PectCaro                 TGGGGAATATTGCACAATGGGCGCAAGCCTGATGCAGCCATGCCGCGTGT   [375]
ErwCaro                  TGGGGAATATTGCACAATGGGCGCAAGCCTGATGCAGCCATGCCGCGTGT   [359]
SerrMarc                 TGGGGAATATTGCACAATGGGCGCAAGCCTGATGCAGCCATGCCGCGTGT   [386]
BrenAlni                 TGGGGAATATTGCACAATGGGGGAAACCCTGATGCAGCCATGCCGCGTGT   [399]
RegInsec                 TGGGGAATATTGCACAATGGGCGGAAGCCTGATGCAGCCATGCCGCGTGT   [310]
HamDef                   TGGGGAATATTGCACAATGGGCGAAAGCCTGATGCAGCCATGCCACGTGT   [380]
VibChol                  TGGGGAATATTGCACAATGGGCGCAAGCCTGATGCAGCCATGCCGCGTGT   [400]
PseudAer                 TGGGGAATATTGGACAATGGGCGAAANNNTGATCCAGCCATGCCGCGTGT   [392]
HafAlvei                 TGGGGAATATTGCACAATGGGCGCAAGCCTGATGCAGCCATGCCGCGTGT   [407]
PhotLum                  TGGGGAATATTGCACAATGGGCGCAAGCCTGATGCAGCCATGCCGCGTGT   [403]
XenoNema                 TGGGGAATATTGCACAATGGGCGCAAGCCTGATGCAGCCATGCCGCGTGT   [390]
YersPest                 TGGGGAATATTGCACAATGGGCGCAAGCCTGATGCAGCCATGCCGCGTGT   [406]
RahnAqua                 TGGGGAATATTGCACAATGGGCGCAAGCCTGATGCAGCCATGCCGCGTGT   [400]
AquaHayw                 TGGGGAATATTGCACAATGGGCGCAAGCCTGATGCAGCCATGCCGCGTGT   [396]
mbugCyphAlp              TGGGGAATATTGCACAATGAGGGCAACCTTGATGCAGCTATGCCGCGTGT   [379]
mbugParNot               TGGGGAATATTGCACAATGGGGGTAACCCTGATGCAGCTATGCCGCGTGT   [387]
louseflyPseuCara         TGGGGAATATTGCACAATGGGGGAAACCCTGATGCAGCCATGCCGCGTGT   [412]
CampBCA01_188            --------------------------------------------------   [0]
Cpapa322                 --------------------------------------------------   [0]
Csp262                   --------------------------------------------------   [0]
Cetio264                 --------------------------------------------------   [0]
Csp259                   --------------------------------------------------   [0]
ColNipSym                --------------------------------------------------   [0]
Cleon225                 --------------------------------------------------   [0]
Csaun265                 --------------------------------------------------   [0]
Cgass243                 --------------------------------------------------   [0]
Cconi187                 --------------------------------------------------   [0]
Cvit231ii                --------------------------------------------------   [0]
Opi258cl1                ------------------------AACCCTGATGCAGCTATACCGTGTGT   [26]
Oresp192                 --------------------------------------------------   [0]
Opis258cl2               ------------------------AACCCTGATGCAGCTATACCGTGTGT   [26]
Ohadd244                 TGGGGAATATTGCACAATGGGGGGAACCCTGATGCAGCTATGCCGCGTGT   [367]
Ohadd256                 --------------------------------------------------   [0]
Pfore255                 --------------------------------------------------   [0]
Plamel                   --------------------------------------------------   [0]
Phag189                  --------------------------------------------------   [0]
Pdecu190                 --------------------------------------------------   [0]
Pcupr252                 -------------------------------------------------T   [1]
Phippom                  --------------------------------------------------   [0]
Pypsil                   --------------------------------------------------   [0]
Pdives                   --------------------------------------------------   [0]
Csp260                   --------------------------------------------------   [0]
Coccul229                --------------------------------------------------   [0]
Cclavis227               --------------------------------------------------   [0]
Cpenn                    TGGGGAATATTGCACAATGGGGGAAACCCTGATGCAGCTATACCGTGTGT   [429]
Cchrom                   TGGGGAATATTGCACAATGGGGGAAACCCTGATGCAGCTATACCGTGTGT   [333]
Cherc                    TGGGGAATATTGCACAATGGGGGAAACCCTGATGCAGCTATACCGTGTGT   [401]
Cnova                    TGGGGAATATTGCACAATGGGGGAAACCCTGATGCAGCTATACCGTGTGT   [330]
Claev                    TGGGGAATATTGCACAATGGGGGAAACCCTGATGCAGCTATACCGTGTGT   [333]
Cligni                   TGGGGAATATTGCACAATGGGGGAAACCCTGATGCAGCTATACCGTGTGT   [350]
Ccast                    TGGGGAATATTGCACAATGGGGGGAACCCTGATGCAGCTATACCGTGTGT   [412]
Camer                    TGGGGAATATTGCACAATGGGGGAAACCCTGATGCAGCTATACCGTGTGT   [336]
Cquer                    --------------------------------------------------   [0]
Csans                    TGGGGAATATTGCACAATGGGGGAAACCCTGATGCAGCTATACCGTGTGT   [335]
Cmarit185                --------------------------------------------------   [0]
Cvicin                   TGGGGAATATTGCACAATGGGGGAAACCCTGATGCAGCTATACCGTGTGT   [338]
Csemit242                --------------------------------------------------   [0]
Cocreat                  TGGGGAATATTGCACAATGGGGGAAACCCTGATGCAGCTATACCGTGTGT   [348]
Cclarit233               -------------------------------------------CGTGTGT   [7]
Csayi                    TGGGGAATATTGCACAATGGGGGAAACCCTGATGCAGCTATACCGTGTGT   [329]
Chyatti186               -------------------------------------------CGTGTGT   [7]
Csocius                  TGGGGAATATTGCACAATGGGGGAAACCCTGATGCAGCTATACCGTGTGT   [420]
Cschaef                  TGGGGAATATTGCACAATGGGGGAAACCCTGATGCAGCTATACCGTGTGT   [325]
Cnitidior201             --------------------------------------------------   [0]
Csp224                   --------------------------------------------------   [0]
Culcero                  TGGGGAATATTGCACAATGGGGGAAACCCTGATGCAGCTATACCGTGTGT   [340]
Csp261                   --------------------------------------------------   [0]
Cconso239                --------------------------------------------------   [0]
Csuff238                 --------------------------------------------------   [0]
Clownei230               --------------------------------------------------   [0]
Csilvicola               TGGGGAATATTGCACAATGGGGGAAACCCTGATGCAGCTATACCGTGTGT   [426]
Cbalz                    TGGGGAATATTGCACAATGGGGGAAACCCTGATGCAGCTATACCGTGTGT   [415]
Csp221                   --------------------------------------------------   [0]
Cseri                    TGGGGAATATTGCACAATGGGGGAAACCCTGATGCAGCTATACCGTGTGT   [451]
Cserice213               -------------------------------------------CGTGTGT   [7]
Ccrassus223              --------------------------------------------------   [0]
Ccrassus214              --------------------------------------------------   [0]
Csp216                   -------------------------------------------CGTGTGT   [7]
Csp263                   --------------------------------------------------   [0]
Csanc240                 --------------------------------------------------   [0]
Cabdom                   TGGGGAATATTGCACAATGGGGGAAACCCTGATGCAGCTATACCGTGTGC   [128]
Ccfsim199                -------------------------------------------CGTGTGT   [7]
BlFlor                   TGGGGAATATTGCACAATGGGGGAAACCCTGATGCAGCTATACCGTGTGT   [369]
Catric203                -------------------------------------------CGTGTGT   [7]
Catric217                --------------------------------------------------   [0]
Catric219                --------------------------------------------------   [0]
Crufip                   TGGGGAATATTGCACAATGGGGGGAACCCTGATGCAGCTATACCGTGTGT   [440]
Crufipes220              --------------------------------------------------   [0]
Csprengg222              --------------------------------------------------   [0]
Crengg215                --------------------------------------------------   [0]
Cfest                    TGGGGAATATTGCACAATGGGGGAAACCCTGATGCAGCTATACCGTGTGT   [366]
Cvafe                    TGGGGAATATTGCACAATGGGGGAAACCTTGATGCAGCTATACCGTGTGT   [364]
CalLaev254               --------------------------------------------------   [0]
CalAlb191                -------------------------------------------CGTGTGT   [7]
EchAus253                --------------------------------------------------   [0]
mbugAusGre               TGGGGAATATTGCACAATGGGGGAAACCCTGATGCAGCTATGCCGCGTGT   [380]
mbugMelAlb               TGGGGAATATTGCACAATGGGGGAAACCCTGATGCAGCTATGCCGCGTGT   [392]
mbugAntCraw              TGGGGAATATTGCACAATGGGGGAAACCCTGATGCAGCTATGCCGCGTGT   [380]
mbugAmoLich              TGGGGAATATTGCACAATGGGAGAAACCCTGATGCAGCTATGTCGCGTGT   [366]
psyllidAphIner           TGGGGAATATTGCACAATGGGGGAAACCCTGATGCAGCCATGCCGCGTGT   [376]
Baumannia                TGGGGAATCTTGCACAATGGGGGAAACCCTGATGCAGCTATACCGCGTGT   [415]
mbugPlanoCitr            TGGGGAATATTGCACAATGGGGGAAACCCTGATGCAGCCATGCCGCGTGT   [375]
mbugDysBre               TGGGGAATATTGCACAATGGGGGAAACCCTGATGCAGCTATGCCGCGTGT   [377]
psylBlasOccid            TGGGGAATATTGCACAATGGGGACACCCCTGATGTAGCCATGCCGCGTGT   [376]
SOPE_AF005235            TGGGGAATATTGCACAATGGGGGAAACCCTGATGCAGCCATGCCGCGTGT   [383]
SodGlosAY861701          TGGGGAATATTGCACAATGGGGGAAACCCTGATGCAGCCATGCCGCGTGT   [401]
SOPE_AF548137            TGGGGAATATTGCACAATGGGGGAAACCCTGATGCAGCCATGCCGCGTGT   [376]
SodGlosAP008232          TGGGGAATATTGCACAATGGGGGAAACCCTGATGCAGCCATGCCGCGTGT   [376]
SitoZeamaisSym           TGGGGAATATTGCACAATGGGGGAAACCCTGATGCAGCCATGCCGCGTGT   [376]
BreQuer                  TGGGGAATATTGCACAATGGGGGAAACCCTGATGCAGCCATGCCGCGTGT   [398]
LemiGrim                 TGGGGAATATTGCACAATGGGGGAAACCCTGATGCAGCCATGCCGCGTGT   [370]
NotostigCarr226          TGGGGAATATTGCACAATGGGGGGAACCCTGATGCAGCTATGCCGCGTGT   [144]
NoeetaPupilSym           TGGGGAATATTGCACAATGGGCGCAAGCCTGATGCAGCCATGCCGCGTGT   [231]
EwinAmer                 TGGGGAATATTGCACAATGGGCGCAAGCCTGATGCAGCCATGCCGCGTGT   [346]
HafniaSpNJ71             TGGGGAATATTGCACAATGGGCGCAAGCCTGATGCAGCCATGCCGCGTGT   [388]
PlesShig                 TGGGGAATATTGCACAATGGGCGCAAGCCTGATGCAGCCATGCCGCGTGT   [398]
RahnSp_NJ8               TGGGGAATATTGCACAATGGGCGCAAGCCTGATGCAGCCATGCCGCGTGT   [400]
HafniaSp270              TGGGGAATATTGCACAATGGGCGCAAGCCTGATGCAGCCATGCCGCGTGT   [402]
YersiniaSp               TGGGGAATATTGCACAATGGGCGCAAGCCTGATGCAGCCATGCCGCGTGT   [390]
FormicaFusSymAB018684    --------------------------------------------------   [0]
PlagMancSym              --------------------------------------------------   [0]
PlagPigSym               --------------------------------------------------   [0]

[                                 560       570       580       590       600]
[                                 .         .         .         .         .]

PastMult                 ATGAAGAAGGCCTTCGG-GTTGTAAAGTTCTTTCGGTAATGAGGAAGGG-   [430]
EcoliK12                 ATGAAGAAGGCCTTCGG-GTTGTAAAGTACTTTCAGCGGGGAGGAAGGG-   [455]
ShigFlex                 ATGAAGAAGGCCTTCGG-GTTGTAAAGTACTTTCAGCGGGGAGGAAGGG-   [454]
SalmTyph                 ATGAAGAAGGCCTTCGG-GTTGTAAAGTACTTTCAGCGGGGAGGAAGGT-   [454]
ErwAmy                   ATGAAGAAGGCCTTCGG-GTTGTAAAGTACTTTCAGCGGGGAGGAAGGG-   [429]
KlebPneu                 GTGAAGAAGGCCTTCGG-GTTGTAAAGCACTTTCAGCGGGGAGGAAGGC-   [413]
CitrFreu                 ATGAAGAAGGCCTTCGG-GTTGTAAAGTACTTTCAGCGAGGAGGAAGGC-   [449]
PectCaro                 GTGAAGAAGGCCTTCGG-GTTGTAAAGCACTTTCAGCGGGGAGGAAGGC-   [423]
ErwCaro                  GTGAAGAAGGCCTTCGG-GTTGTAAAGCACTTTCAGCGGGGAGGAAGGC-   [407]
SerrMarc                 GTGAAGAAGGCCTTCGG-GTTGTAAAGCACTTTCAGCGAGGAGGAAGGT-   [434]
BrenAlni                 GTGAAGAAGGCCTTAGG-GTTGTAAAGCACTTTCAGCGGGGAGGAAGGC-   [447]
RegInsec                 GTGAAGAAGGCCTTAGG-GTTGTAAAGCACTTTCAGCGGGGAGGAAGGC-   [358]
HamDef                   GTGAAGAAGGCCTTCGG-GTTGTAAAGCACTTTCAGCGAGGAGGAAGCG-   [428]
VibChol                  ATGAAGAAGGCCTTCGG-GTTGTAAAGTACTTTCAGTAGGGAGGAAGGT-   [448]
PseudAer                 GTGAAGAAGGTCTTCGG-ATTGTAAAGCACTTTAAGTTGGGAGGAAGGG-   [440]
HafAlvei                 ATGAAGAAGGCCTTCGG-GTTGTAAAGTACTTTCAGCGAGGAGGAAGGC-   [455]
PhotLum                  ATGAAGAAGGCCTTCGG-GTTGTAAAGTACTTTCAGCGGGGAGGAAGGG-   [451]
XenoNema                 ATGAAGAAGGCCTTCGG-GTTGTAAAGTACTTTCAGCGGGGAGGAAGGC-   [438]
YersPest                 GTGAAGAAGGCCTTCGG-GTTGTAAAGCACTTTCAGCGAGGAGGAAGGG-   [454]
RahnAqua                 GTGAAGAAGGCCTTAGG-GTTGTAAAGCACTTTCAGCGAGGAGGAAGGC-   [448]
AquaHayw                 GTGAAGAAGGCCTTCGG-GTTGTAAAGCACTTTCAGTGAGGAGGAAGGC-   [444]
mbugCyphAlp              GTGAAGAAGGCCTTCGG-GTTGTAAAGCACTTTCAGTAGGAAAGAAAAA-   [427]
mbugParNot               GTGAAGAAGGCCTTAGG-GTTGTAAAGCACTTTCAGCGGGGAAGAAGTA-   [435]
louseflyPseuCara         GTGAAGAAGGCCTTCGG-GTTGTAAAGCACTTTCAGTAGGGAGGAAAAA-   [460]
CampBCA01_188            ----------------------------------AATGGGGAAGAAGGC-   [15]
Cpapa322                 -----------------------------CTTTTAATGGGGAAGAAGGC-   [20]
Csp262                   ------------------------------------TAGGGAAGAAGGC-   [13]
Cetio264                 --------------------------------------GGGAAGAAGTT-   [11]
Csp259                   --------------------------------------------------   [0]
ColNipSym                --------------------------------------------------   [0]
Cleon225                 ---------------GG-GTTGTAAAGCACTTTNAATGAGGAAGAAGTT-   [33]
Csaun265                 --------------------------------------------------   [0]
Cgass243                 -----------------------------------ATAAGGAAGAAGTT-   [14]
Cconi187                 --------------------------------------------------   [0]
Cvit231ii                --------------------------------------------------   [0]
Opi258cl1                GTGAAGAAGGCCTTAGG-GTTGTAAAGCACTTTTAATAGGGAAGAAGTT-   [74]
Oresp192                 --------------------------------------------------   [0]
Opis258cl2               GTGAAGAAGGCCTTAGG-GTTGTAAGGCACTTTTAATAGGGAAGAAGTT-   [74]
Ohadd244                 GTGAAGAAGGCCTTAGG-GTTGTAAAGCACTTTTAATAGGGAAGAAGTT-   [415]
Ohadd256                 ------------------------AAGCACTTTTAATAAGGAAGAAGTT-   [25]
Pfore255                 --------------------------------------------------   [0]
Plamel                   --------------------------------------------------   [0]
Phag189                  --------------------------------------------------   [0]
Pdecu190                 ---------------------------------------GGAGGAAAAC-   [10]
Pcupr252                 GTGAAGAAGGCCTTCGG-GTTGTAAAGCACTTTTAATAGGGAGGAAAAT-   [49]
Phippom                  --------------------------------------------------   [0]
Pypsil                   --------------------------------------------------   [0]
Pdives                   --------------------------------------------------   [0]
Csp260                   ------------------------------TTTCAATGGGGAAGAAAGG-   [19]
Coccul229                --------------------------TTTTTTTCCATGGGGAAGAAAGT-   [23]
Cclavis227               ------------------------------TTTCNNTGGGGAAGAAGGT-   [19]
Cpenn                    GTGAAGAAGGCCTTCGG-GTTGTAAAGCACTTTCAATGGGGAAGAACTT-   [477]
Cchrom                   GTGAAGAAGGCCTTCGG-GTTGTAAAGCACTTTCAATGGGGAAGAACTT-   [381]
Cherc                    GTGAAGAAGGCCTTCGG-GTTGTAAAGCACTTTCAATGGGGAAGAACTT-   [449]
Cnova                    GTGAAGAAGGCCTTCGG-GTTGTAAAGCACTTTCAATGGGGAAGAACTT-   [378]
Claev                    GTGAAGAAGGCCTTAGG-GTTGTAAAGCACTTTCAATGGGGAAGAACTT-   [381]
Cligni                   GTGAAGAAGGCCTTCGG-GTTGTAAAGCACTTTCAATGGGGAAGAATTT-   [398]
Ccast                    GTGAAGAAGGCCTTCGG-GTTGTAAAGCACTTTCAATGGGGAAGAACTT-   [460]
Camer                    GTGAAGAAGGCCTTCGG-GTTGTAAAGCACTTTCAATGGGGAAGAACTT-   [384]
Cquer                    --------------CGG-GTTGTA-AGCACTTTC-ATGGGGAAGAACTT-   [32]
Csans                    GTGAAGAAGGCCTTCGG-GTTGTAAAGCACTTTCAATGGGGAAGAATTT-   [383]
Cmarit185                ---------------GG-GTTGTAAAGCACTTTCAATGGGGAAGAATTT-   [33]
Cvicin                   GTGAAGAAGGCCTTCGG-GTTGTAAAGCACTTTCAATGGGGAAGAATTT-   [386]
Csemit242                -----------CTTCGG-G-TGTA-AGCACTTTC-ATGGGGAAG-ATTT-   [33]
Cocreat                  GTGAAGAAGGCCTTCGG-GTTGTAAAGCACTTTCAATGGGGAAGAACTT-   [396]
Cclarit233               GTGAAGAAGGCCTTCGG-GTTGTAAAGCACTTTCAATGGGGAAGAATTT-   [55]
Csayi                    GTGAAGAAGGCCTTCGG-GTTGTAAAGCACTTTCAATGGGGAAGAATTT-   [377]
Chyatti186               GTGAAGAAGGCCTTCGG-GTTGTAAAGCACTTTCAATGGGGAAGAATTT-   [55]
Csocius                  GTGAAGAAGGCCTTAGG-GTTGTAAAGCACTTTCAATGGGGAAGAATTT-   [468]
Cschaef                  GTGAAGAAGGCCTTAGG-GTTGTAAAGCACTTTCAATGAGAAAGAATTT-   [373]
Cnitidior201             ---------------GG-GTTGTAAAGCACTTTCAATGGGGAAGAATTT-   [33]
Csp224                   --------------------------GCACTTTCAATGGGGAAGAATTT-   [23]
Culcero                  GTGAAGAAGGCCTTCGG-GTTGTAAAGCACTTTCAATAGGGAAGAATTT-   [388]
Csp261                   --------------------------------TTCATGGGGAAGAATTT-   [17]
Cconso239                ----------CCTTCGG-GTTGTAAAGCACTTTC-ATAAGGAAGAAGTT-   [37]
Csuff238                 ---------------------------------TCATGAGGAAG-ATTT-   [15]
Clownei230               ------------TTAGG-GTTGTAAAGCACTTTCAGCGAGGAAGAATTT-   [36]
Csilvicola               GTGAAGAAGGCCTTCGG-GTTGTAAAGCACTTTCAATGGGGAAGAACCT-   [474]
Cbalz                    GTGAAGAAGGCCTTCGG-GTTGTAAAGCACTTTCAATGGGGAAGAATTT-   [463]
Csp221                   --------------------------GCACTTTC-ATGGGGAAGAATTT-   [22]
Cseri                    GTGAAGAAGGCCTTAGG-GTTGTAAAGCACTTTCAATGGGGAAGAATTT-   [499]
Cserice213               GTGAAGAAGGCCTTAGG-GTTGTAAAGCACTTTC-ATGGGGAAG-ATTT-   [53]
Ccrassus223              ---------------------------CACTTTC-ATGGGGAAG-ATTT-   [20]
Ccrassus214              ------------TTAGG-GTTGTA-AGCACTTTC-ATGGGGAAG-ATTT-   [33]
Csp216                   GTGAAGAAGGCCTTCGG-GTTGTAAAGCACTTTC-ATAGGGAAGAATTT-   [54]
Csp263                   ------------------------------TTTCAATGGGGAAGAATTT-   [19]
Csanc240                 -----------------------------------ATGGGGAAGAATTT-   [14]
Cabdom                   GTGAAGAAGGCCTTCGG-GTTGTAAAGCACTTTCAATGGGGAAGAATTT-   [176]
Ccfsim199                GTGAAGAAGGCCTTCGG-GTTGTAAAGCACTTTCAATGGGGAAGAAGTT-   [55]
BlFlor                   GTGAAGAAGGCCTTCGG-GTTGTAAAGCACTTTCAATGGGGAAGAATTT-   [417]
Catric203                GTGAAGAAGGCCTTCGG-GTTGTAAAGCACTTTCAATGGGGAAGAATTT-   [55]
Catric217                ----AGAAGGCCTTCGG-GTTGTA-AGCACTTTC-ATGGGGAAGAATTT-   [42]
Catric219                --------------------TGTAAAGCACTTTC-ATGGGGAAG-ATTT-   [27]
Crufip                   GTGAAGAAGGCCTTCGG-GTTGTAAAGCACTTTCAATGGGGAAGAACTT-   [488]
Crufipes220              -----------CTTCGG-GTTGTA-AGCACTTTC-ATGGGGAAGAATTT-   [35]
Csprengg222              ---------------------GTAAAGCACTTTCAATGGGGAAGAATTT-   [28]
Crengg215                -----------CTTCGG-G-TGTAAAGCACTTTC-ATGGGGAAG-ATTT-   [34]
Cfest                    GTGAAGAAGGCCTTAGG-GTTGTAAAGCACTTTCAATAGGGAAGAATTT-   [414]
Cvafe                    GTGAAGAAGGCCTTAGG-GTTGTAAAGCACTTTCAATAGGGAAGAATTT-   [412]
CalLaev254               -------------TAGG-GTTGTAAAGCACTTTCAATGGTGAAGAATTT-   [35]
CalAlb191                GTGAAGAAGGCCTTAGG-GTTGTAAAGCACTTTCAATGGGGAGGAATTT-   [55]
EchAus253                -------------------TTGTAAA-CACTTTC-ATGGGGAAGAATTT-   [28]
mbugAusGre               GTGAAGAAGGCCTTAGG-GTTGTAAAGCACTTTCAATAGGGAGGAAGGC-   [428]
mbugMelAlb               GTGAAGAAGGCCTTCGG-GTTGTAAAGCACTTTCAGCAAGGAAGAAAGT-   [440]
mbugAntCraw              GTGAAGAAGGCCTTAGG-GTTGTAAAGCACTTTCAACGGGGAAGAACAA-   [428]
mbugAmoLich              GTGAAGAAGGCCTTAGG-GTTGTAAAGCACTTTCAGTGAGGAAGAAGAT-   [414]
psyllidAphIner           GTGAAGAAGGCCTTCGG-GTTGTAAAGCACTTTCAGTGGGGAAGAAAAC-   [424]
Baumannia                GTGAAGAAGGCCTTAGG-GTTGTAAAGCACTTTCAATGAGAAAGAAAGT-   [463]
mbugPlanoCitr            GTGAAGAAGGCCTTCGG-GTTGTAAAGCACTTTCAGTAGGGAGGAAGGC-   [423]
mbugDysBre               GTGAAGAAGGCCTTAGG-GTTGTAAAGCACTTTCAGCGGAGAAGAAGGC-   [425]
psylBlasOccid            GTGAAGAAGGCCTTCGG-GTTGTAAAGCACTTTCAGCGGGGAAGAAAAA-   [424]
SOPE_AF005235            GTAAAGAAGGCCTTCGG-GTTGTAAAGCACTTTCAGCGGTGAGGAAGGC-   [431]
SodGlosAY861701          GTGAAGAAGGCCTTCGG-GTTGTAAAGCACTTTCAGCGGGGAAGAAGGC-   [449]
SOPE_AF548137            GTGAAGAAGGCCTTCGG-GTTGTAAAGCACTTTCAGCGGGGAGGAAGTGT   [425]
SodGlosAP008232          GTGAAGAAGGCCTTCGG-GTTGTAAAGCACTTTCAGCGGGGAAGAAGGC-   [424]
SitoZeamaisSym           GTGAAGAAG-CCTTCGG-GTTGTAAAGCACTTTCAGCGGGGAGGAAGGC-   [423]
BreQuer                  ATGAAGAAGGCCTTCGG-GTTGTAAAGTACTTTCAGCGGGGAGGAAGGC-   [446]
LemiGrim                 GTGAAGAAGGCCTTCGG-GTTGTAAAGCACTTTCAGCGAGGAGGAAGGG-   [418]
NotostigCarr226          GTGAAGAAGGCCTTCGG-GTTGTAAAGCACTTTCAGCGAAAAAGAACCC-   [192]
NoeetaPupilSym           GTGAAGAAGGCCTTCGG-GTTGTAAAGCACTTTCAGCGAGGAGGAAGGC-   [279]
EwinAmer                 GTGAAGAAGGCCTTCGG-GTTGTAAAGCACTTTCAGCGAGGAGGAAGGC-   [394]
HafniaSpNJ71             GTGAAGAAGGCCTTCGG-GTTGTAAAGCACTTTCAGCGAGGAGGAAGGC-   [436]
PlesShig                 GTGAAGAAGGCCTTCGG-GTTGTAAAGCACTTTCAGCGGGGAGGAAGGG-   [446]
RahnSp_NJ8               GTGAAGAAGGCCTTCGG-GTTGTAAAGCACTTTCAGCGAGGAGGAAGGG-   [448]
HafniaSp270              GTGAAGAAGGCCTTCGG-GTTGTAAAGCACTTTCAGCGAGGAGGAAGGC-   [450]
YersiniaSp               GTGAAGAAGGCCTTCGG-GTTGTAAAGCACTTTCAGCGGGGAGGAAGGG-   [438]
FormicaFusSymAB018684    --------------------------------------------------   [0]
PlagMancSym              --------------------------------------------------   [0]
PlagPigSym               --------------------------------------------------   [0]

[                                 610       620       630       640       650]
[                                 .         .         .         .         .]

PastMult                 ATGTT-GTTAAA-TAGATAGCATCATTGACGTTAATTACA-GAAGAAGCA   [477]
EcoliK12                 AGTAA-AGTTAA-TACCTTTGCTCATTGACGTTACCCGCA-GAAGAAGCA   [502]
ShigFlex                 AGTAA-AGTTAA-TACCTTTGCTCATTGACGTTACCCGCA-GAAGAAGCA   [501]
SalmTyph                 GTTGT-GGTTAA-TAACCGCAGCAATTGACGTTACCCGCA-GAAGAAGCA   [501]
ErwAmy                   TGAGA-GGTTAA-TAACCTGTTGCATTGACGTTACCCGCA-GAAGAAGCA   [476]
KlebPneu                 GATGA-GGTTAA-TAACCTTNTCGATTGACGTTACCCGCA-GAAGAAGCA   [460]
CitrFreu                 GTTGT-GGTTAA-TAACCGCAGCGATTGACGTTACTCGCA-GAAGAAGCA   [496]
PectCaro                 AGTAA-GGTTAA-TAACCTTGCTGATTGACGTTACCCGCA-GAAGAAGCA   [470]
ErwCaro                  AGTAA-GGCTAA-TAACCTTATTGATTGACGTTACCCGCA-GAAGAAGCA   [454]
SerrMarc                 GGTGA-GCTTAA-TACGTTCATCAATTGACGTTACTCGCA-GAAGAAGCA   [481]
BrenAlni                 AATGA-GCTTAA-TAAGCTTGTTGATTGACGTTACCCGCA-GAAGAAGCA   [494]
RegInsec                 GGTAA-GAGTAA-TATGCTTATCGATTGACGTCACCCGCA-AAAGAAGCA   [405]
HamDef                   ATAAA-TGCGAA-TACCATTTATTTTTGACGTTACTCGCA-GAAGAAGCA   [475]
VibChol                  GGTTA-AGTTAA-TACCTTAATCATTTGACGTTACCTACA-GAAGAAGCA   [495]
PseudAer                 CAGTA-AGTTAA-TACCTTGCTGTTTTGACGTTACCAACA-GAATAAGCA   [487]
HafAlvei                 ATTGT-GGTTAA-TAACCACAGTGATTGACGTTACTCGCA-GAAGAAGCA   [502]
PhotLum                  TTTAG-CCTGAA-GAGGGTTGGACTTTGACGTTACCCGCA-GAAGAAGCA   [498]
XenoNema                 GTAAG-TCTGAA-GAGGGCTTACGATTGACGTTACCCGCA-GAAGAAGCA   [485]
YersPest                 GTTGA-GTTTAA-TACGCTCAATCATTGACGTTACTCGCA-GAAGAAGCA   [501]
RahnAqua                 ACCAT-ACTTAA-TACGTGTGGTGATTGACGTTACTCGCA-GAAGAAGCA   [495]
AquaHayw                 GTTGC-AGTTAA-TAGCTGTAGCGATTGACGTTACTCACA-GAAGAAGCA   [491]
mbugCyphAlp              AACAA-TGTAAA-TAGCACTGTTTATTGACGTTACCTACA-AAAGAAGCA   [474]
mbugParNot               AAAAGCAGCAAA-AAGCTCTATTTATTGACGTTACCCGCA-AAAGAAGCA   [483]
louseflyPseuCara         ATATA-GGATAA-CACCCTTTATTATTGACGTTACCTACA-GAAGAAGCA   [507]
CampBCA01_188            AATAA-TACTAA-TATTATTATTGCTTGACGTTACCTATA-GAATAAGCA   [62]
Cpapa322                 AATAG-TACTAA-TATTATTATTGCTTGACGTTACCCATA-GAATAAGCA   [67]
Csp262                   AATAA-TGCAAA-TAGTATTATTGATTGACGTTACCTATA-GAATAAGCA   [60]
Cetio264                 AATGA-TACAAA-TAGTGTTATTAATTGACGTTACCTATA-GAATAAGCA   [58]
Csp259                   --------TTAA-GAATATTGTTANTTGACGTTACCTATA-GAATAAGCA   [40]
ColNipSym                --------------------------------------------------   [0]
Cleon225                 AATAA-TGCTAA-AAACATTGTTAATTGACGTTACTTATA-GAATAAGCA   [80]
Csaun265                 -------------------TGTTGGTTGACGTTACTTATA-GAATAAGCA   [30]
Cgass243                 AATAA-TATTAA-CAATATTATTGATTGACGTTACTTATA-GAATAAGCA   [61]
Cconi187                 ---------------------------------------------AAGCA   [5]
Cvit231ii                --------------------------------------------------   [0]
Opi258cl1                AGTAG-TTCTAA-TACAATTATTAATTGACGTTACTTATA-GAAAAAGCA   [121]
Oresp192                 ----------AA-TACTNTTATTANTTGACGTTACTTATA-GAAAANGCA   [38]
Opis258cl2               AGTAG-TTCTAA-TACAATTATTAATTGACGTTACTTATA-GAAAAAGCA   [121]
Ohadd244                 TATAA-TTCTAA-TATAATTGTAAATTGACGTTACCTATA-GAAAAAGCA   [462]
Ohadd256                 AATAA-TTCTAA-AATAATTATTAATTGACGTTACTTATA-GAAAAAGCA   [72]
Pfore255                 ---AA-TAATAA-TACTGTTATTGCCTGANNTTACTTATA-GAAAAAGCA   [44]
Plamel                   --------------------------------------------------   [0]
Phag189                  ---------------------------------ACTTATA-GAAAAAGCA   [16]
Pdecu190                 AATAA-TAATAA-TACTATTATTGCGTGACATTACTTATA-GAAAAAGCA   [57]
Pcupr252                 AACAA-TAGTAA-TATTATTGTTATCTGACATTACTTATA-GAAAAAGCA   [96]
Phippom                  --------------------------------------------------   [0]
Pypsil                   --------------------------------------------------   [0]
Pdives                   --------------------------------------------------   [0]
Csp260                   GATGTTTGTTAA-TACCATCATCAATTGACGTTACCCATA-TAAGAAGCA   [67]
Coccul229                GGTAT-TGTTAA-CATCAATATTTCTTGACGTTACCCATA-TAAGAAGCA   [70]
Cclavis227               CATAT-TGCTAA-TATCAATATTGCTTGACGTTACCCATG-TAAGAAGCA   [66]
Cpenn                    AATAT-TGCTAA-TATCAATATTAATTGACGTTACCCATA-TAAGAAGCA   [524]
Cchrom                   AATAT-TGCTAA-TATCAATATTAATTGACGTTACCCATA-TAAGAAGCA   [428]
Cherc                    AATAT-TGCTAA-TATCAATATTAATTGACGTTACCCATA-TAAGAAGCA   [496]
Cnova                    AGTAT-TGCTAA-TATCAATATTAATTGACGTTACCCATA-TAAGAAGCA   [425]
Claev                    AGTAT-TGCTAA-TATCAATACTAATTGACGTTACCCATA-TAAGAAGCA   [428]
Cligni                   AATAT-TGCTAA-TATCAACATTAATTGACGTTACCCATA-CAAGAAGCA   [445]
Ccast                    AATAT-TGCTAA-TATCGATATTAATTGACGTTACCCATA-CAAGAAGCA   [507]
Camer                    AATAT-TGCTAA-TATCGATATTAATTGACGTTACCCATA-CAAGAAGCA   [431]
Cquer                    AATAT-TGCTAA-TATCAATATTAATTGACGTTACCCATA-CAAGAAGCA   [79]
Csans                    AATTT-TGATAA-TACCAATTTTAATTGACGTTACCTATA-TAAGAAGCA   [430]
Cmarit185                AATTT-TGATAA-TACCAATCTTAATTGACGTTACCCATA-CAAGAAGCA   [80]
Cvicin                   AACTT-TGATAA-TACCAATTTTAATTGACGTTACCCATA-CAAGAAGCA   [433]
Csemit242                AATAT-TGACAA-TACCAATTTTAATTGACGTTACCCATA-AAAGAAGCA   [80]
Cocreat                  AATAT-TGCTAA-TATCAATGTTAATTGACGTTACCCATG-TAAGAAGCA   [443]
Cclarit233               AATAT-TGTTAA-TACCAATATTAATTGACGTTACCTATA-GAAGAAGCA   [102]
Csayi                    GGCAT-TGCTAA-AACCGATGTCAGTTGACGTTACCCATA-TAAGAAGCA   [424]
Chyatti186               GACAT-CGCTAA-TATCGATGTCAATTGACGTTACCCATA-AAAGAAGCA   [102]
Csocius                  AATAT-TGCTAA-AATCAATTTTAATTGACGTTACCCATA-TAAGAAGCA   [515]
Cschaef                  AATGT-TGCTAA-TATCAACGTTAATTGACGTTACTCATA-CAAGAAGCA   [420]
Cnitidior201             AATAT-TGATAA-TACCGATATTAGTTGACATTACCCATA-TAAGAAGCA   [80]
Csp224                   GATGC-TGCTAA-TATCGGCATCAATTGACGTTACCTATA-TAAGAAGCA   [70]
Culcero                  AATAT-TGCTAA-TATCGGTATTAATTGACGTTACCTATA-CAAGAAGCA   [435]
Csp261                   AATAT-TGCTAA-TATCGATATTGATTGACGTTACCCATA-CAAGAAGCA   [64]
Cconso239                GGTAT-CGCTAA-TATCGATATTAATTGACGTTACTTATA-AAAGAAGCA   [84]
Csuff238                 AGTAT-TGCTAA-TATCGATGTTAATTGACGTTACTCATA-CAAGAAGCA   [62]
Clownei230               AGTAT-TGCTAA-TATCGATATTAATTGACGTTACTCGTG-TAAGAAGCA   [83]
Csilvicola               AATAT-TGCTAA-TATCGATATTAGTTGACGTTACCCATA-CAAGAAGCA   [521]
Cbalz                    GATAT-TGCTAA-TATCAATATTAATTGACGTTACCCATA-TAAGAAGCA   [510]
Csp221                   AGTAA-AGCTAA-TATCGATACTAATTGACGTTACCCATA-TAAGAAGCA   [69]
Cseri                    AAGAT-CGCTAA-TATCGGTTTTAATTGACGTTACCCATA-TAAGAAGCA   [546]
Cserice213               AAGAT-CGCTAA-TATCGGTTTTAATTGACGTTACCCATA-TAAGAAGCA   [100]
Ccrassus223              AGTAT-TGCTAA-TATCAGTATTAATTGACGTTACCCATA-CAAGAAGCA   [67]
Ccrassus214              AGTAT-TGCTAA-TATCAGTATTAATTGACGTTACCCATA-CAAGAAGCA   [80]
Csp216                   AGTAT-TGCTAA-TATCAATATTAATTGACGTTACCTATA-TAAGAAGCA   [101]
Csp263                   GATTT-TGTTAA-TACCAAAGTTGATTGACGTTACCCATA-CAAGAAGCA   [66]
Csanc240                 AATAT-TGCTAA-TATCAATATTAANNNNCGTTACCCATA-TAAGAAGCA   [61]
Cabdom                   AAAAT-TGCTAA-TATCAATTTTAATTGACGTTACCCATA-CAAGAAGCA   [223]
Ccfsim199                AAAAT-TGCTAA-TATCAATTTTAATTGACGTTACCCATA-CAAGAAGCA   [102]
BlFlor                   AAGGT-TGCTAA-TATCAATTTTAATTGACGTTACCCATA-TAAGAAGCA   [464]
Catric203                AAGGT-TGCTAA-TATCAATTTTAATTGACGTTACCCATA-TAAGAAGCA   [102]
Catric217                AAGAT-TGCTAA-TATCAATTTTAATTGACGTTACCCATA-TAAGAAGCA   [89]
Catric219                AAGAT-TGCTAA-TATCAATTTTAATTGACGTTACCCATA-TAAGAAGCA   [74]
Crufip                   AATAT-TGCTAA-TATCGATATTAATTGACGTTACCCATA-CAAGAAGCA   [535]
Crufipes220              AAGAT-TGCTAA-TATCAATATTAATTGACGTTACCCATA-TAAGAAGCA   [82]
Csprengg222              AAGAT-TGCTAA-TATCAATATTAATTGACGTTACCCATA-TAAGAAGCA   [75]
Crengg215                AAGAT-TGCTAA-TATCAATATTAATTGACGTTACCCATA-TAAGAAGCA   [81]
Cfest                    AGTTT-TGTTAA-TACCAAAATTAATTGACGTTACCTATA-TAAGAAGCA   [461]
Cvafe                    AGTTT-TGCTAA-TATCAAAATTAGTTGACGTTACCTATA-GAAGAAGCA   [459]
CalLaev254               AGCAA-TGCTAA-TATCATTGCTAATTGACGTTAACCATAGTAAGAAGCA   [83]
CalAlb191                AATAA-TGCTAA-TATCATTATTAATTGACGTTAACCATAGTAAGAAGCA   [103]
EchAus253                AATAA-TGCTAA-TATCATTATTAATTGACATTAACCATAGTAAGAAGCA   [76]
mbugAusGre               AATAC-AGTAAA-TAATTGTATTGATTGACGTTACCTGTA-GAAGAAGCA   [475]
mbugMelAlb               AATAT-TGTTAA-TATCAATATTAATTGACGTTACTTGCA-AAAGAAGCA   [487]
mbugAntCraw              AAAAA-CGCAAA-TAACGTTTTTTTTTGACGTTACCCGTA-AAAGAAGCA   [475]
mbugAmoLich              AATAA-TATAAA-TAATATTATTATTTGACATTACTTACA-GAAGAAGCA   [461]
psyllidAphIner           GATAT-TGCTAA-TACCAATAACGTTTGACGTTACCCACA-AAAGAAGCA   [471]
Baumannia                TGTCT-TCTTAA-AAAGAAGATAATTTGACGTTACTCATA-AAAGAAGCA   [510]
mbugPlanoCitr            AATAT-CCTTAA-TACGGTTATTGATTGACGTTACCTACA-GAAGAAGCA   [470]
mbugDysBre               AGTAG-TGTTAA-TAGTACTACTGATTGACGTTATCCGCA-GAAGAAGCA   [472]
psylBlasOccid            CGCAG-TGTTAA-TAACACCGTGGATTGACATAACCCGCA-GAAGAAGCA   [471]
SOPE_AF005235            GGTGG-CGTTAA-TAGCGCCATCGATTGACGTTACCCGC---AAGAAGCA   [476]
SodGlosAY861701          GTTAG-CGTTAA-CAGCGCTATCGATTGACGTTACCTGCA-GAAGAAGCA   [496]
SOPE_AF548137            GGTGG-CGTTAA-TAGCGCCATCGATTGACGTTACCCGCA-GAAGAAGCA   [472]
SodGlosAP008232          GTTAG-CGTTAA-CAGCGCTATCGATTGACGTTACCTGCA-GAAGAAGCA   [471]
SitoZeamaisSym           GGTGG-CGCTAA-TAGCGCCATCGATTGACGTTACCCGCA-GAAGAAGCA   [470]
BreQuer                  AGTGA-ACTTAA-TACGTTCGCTGATTGACGTTACCCGCA-GAAGAAGCA   [493]
LemiGrim                 GTTGT-ATTTAA-TACATGCAATCATTGACGTTACTCGCA-GAAGAAGCA   [465]
NotostigCarr226          GGAAA-GCACAAATAATGCTTCCGGCTGACGTTATTCGAA-AAAGAAGCA   [240]
NoeetaPupilSym           GTTAA-GGTTAA-TAACCTTGGCGATTGACGTTACTCGCA-GAAGAAGCA   [326]
EwinAmer                 GTTAA-GGTTAA-TAACCTTAGCGATTGACGTTACTCGCA-GAAGAAGCA   [441]
HafniaSpNJ71             GTTGT-AGTTAA-TAGCTGCAACGATTGACGTTACTCGCA-GAAGAAGCA   [483]
PlesShig                 TCACT-AGTTAA-TACCTAGTGGCATTGACGTTACTCGCA-GAAGAAGCA   [493]
RahnSp_NJ8               TTCAG-TGTTAA-TAGCACTGTGCATTGACGTTACTCGCA-GAAGAAGCA   [495]
HafniaSp270              GTTGT-AGTTAA-TAGCTGCAACGATTGACGTTACTCGCA-GAAGAAGCA   [497]
YersiniaSp               GTTGG-ATTTAA-TAGATACAATCATTGACGTTACCCGCA-GAAGAAGCA   [485]
FormicaFusSymAB018684    --------------------------------------------------   [0]
PlagMancSym              --------------------------------------------------   [0]
PlagPigSym               --------------------------------------------------   [0]

[                                 660       670       680       690       700]
[                                 .         .         .         .         .]

PastMult                 CCGGCTAACTCCGTGCCAGCAGCCGCGGTAATACGGAGGGTGCGAGCGTT   [527]
EcoliK12                 CCGGCTAACTCCGTGCCAGCAGCCGCGGTAATACGGAGGGTGCAAGCGTT   [552]
ShigFlex                 CCGGCTAACTCCGTGCCAGCAGCCGCGGTAATACGGAGGGTGCAAGCGTT   [551]
SalmTyph                 CCGGCTAACTCCGTGCCAGCAGCCGCGGTAATACGGAGGGTGCAAGCGTT   [551]
ErwAmy                   CCGGCTAACTCCGTGCCAGCAGCCGCGGTAATACGGAGGGTGCAAGCGTT   [526]
KlebPneu                 CCGGCTAACTCCGTGCCAGCAGCCGCGGTAATACGGAGGGTGCAAGCGTT   [510]
CitrFreu                 CCGGCTAACTCCGTGCCAGCAGCCGCGGTAATACGGAGGGTGCAAGCGTT   [546]
PectCaro                 CCGGCTAACTCCGTGCCAGCAGCCGCGGTAATACGGAGGGTGCAAGCGTT   [520]
ErwCaro                  CCGGCTAACTCCGTGCCAGCAGCCGCGGTAATACGGAGGGTGCAAGCGTT   [504]
SerrMarc                 CCGGCTAACTCCGTGCCAGCAGCCGCGGTAATACGGAGGGTGCAAGCGTT   [531]
BrenAlni                 CCGGCTAACTCCGTGCCAGCAGCCGCGGTAATACGGAGGGTGCAAGCGTT   [544]
RegInsec                 CCGGCTAACTCCGTGCCAGCAGCCGCGGTAATACGGAGGGTGCAAGCGTT   [455]
HamDef                   CCGGCTAACTCCGTGCCAGCAGCCGCGGTAATACGGAGGGTGCGAGCGTT   [525]
VibChol                  CCGGCTAACTCCGTGCCAGCAGCCGCGGTAATACGGAGGGTGCAAGCGTT   [545]
PseudAer                 CCGGCTAACTTCGTGCCAGCAGCCGCGGTAATACGAAGGGTGCAAGCGTT   [537]
HafAlvei                 CCGGCTAACTCCGTGCCAGCAGCCGCGGTAATACGGAGGGTGCAAGCGTT   [552]
PhotLum                  CCGGCTAACTCCGTGCCAGCAGCCGCGGTAATACGGAGGGTGCAAGCGTT   [548]
XenoNema                 CCGGCTAACTCCGTGCCAGCAGCCGCGGTAATACGGAGGGTGCAAGCGTT   [535]
YersPest                 CCGGCTAACTCCGTGCCAGCAGCCGCGGTAATACGGAGGGTGCAAGCGTT   [551]
RahnAqua                 CCGGCTAACTCCGTGCCAGCAGCCGCGGTAATACGGAGGGTGCAAGCGTT   [545]
AquaHayw                 CCGGCTAACTCCGTGCCAGCAGCCGCGGTAATACGGAGGGTGCAAGCGTT   [541]
mbugCyphAlp              CCGGCTAACTCCGTGCCAGCAGCCGCGGTAATACGGAGGGTGCAAGCGTT   [524]
mbugParNot               CCGGCTAACTCCGTGCCAGCAGCCGCGGTAATACGGAGGGTGCAAGCGTT   [533]
louseflyPseuCara         CCGGCTAACTCCGTGCCAGCAGCCGCGGTAATACGGAGGGTGCGAGCGTT   [557]
CampBCA01_188            CCGGCTAACTCCGTGCCAGCAGCCGCGGTAATACGGAGGGTGCGAGCGTT   [112]
Cpapa322                 CCGGCTAACTCCGTGCCAGCAGCCGCGGTAATACGGAGGGTGCGAGCGTT   [117]
Csp262                   CCGGCTAACTCCGTGCCAGCAGCCGCGGTAATACGGAGGGTGCGAGCGTT   [110]
Cetio264                 CCGGCTAACTCCGTGCCAGCAGCCGCGGTAATACGGAGGGTGCGAGCGTT   [108]
Csp259                   CCGGCTAACTCCGTGCCAGCAGCCGCGGTAATACGGAGGGTGCGAGCGTT   [90]
ColNipSym                --------------------------------------------------   [0]
Cleon225                 CCGGCTAACTCCGTGCCAGCAGCCGCGGTAATACGGAGGGTGCGAGCGTT   [130]
Csaun265                 CCGGCTAACTCCGTGCCAGCAGCCGCGGTAATACGGAGGGTGCGAGCGTT   [80]
Cgass243                 CCGGCTAACTCCGTGCCAGCAGCCGCGGTAATACGGAGGGTGCAAGCGTT   [111]
Cconi187                 CCGGCTAACTCCGTGCCAGCAGCCGCGGTAATACGGAGGGTGCAAGCGTT   [55]
Cvit231ii                ---gctAACTCCGTGCCAGCAGCCGCGGTAATACGGAGGGTGCGAGCGTT   [47]
Opi258cl1                CCGGCTAACTCCGTGCCAGCAGCCGCGGTAATACGGGGGGTGCAAGCGTT   [171]
Oresp192                 CCGGCTAACTCCGTGCCAGCAGCCGCGGTAATACGGGGGGTGCGAGCGTT   [88]
Opis258cl2               CCGGCTAACTCCGTGCCAGCAGCCGCGGTAATACGGGGGGTGCAAGCGTT   [171]
Ohadd244                 CCGGCTAACTCCGTGCCAGCAGCCGCGGTAATACGGAGGGTGCAAGCGTT   [512]
Ohadd256                 CCGGCTAACTCCGTGCCAGCAGCCGCGGTAATACGGAGGGTGCGAGCGTT   [122]
Pfore255                 CCGGCTAACTCCGTGCCAGCAGCCGCGGTAATACGGAGGGTGCAAGCGTT   [94]
Plamel                   --------------------------------------------------   [0]
Phag189                  CCGGCTAACTCCGTGCCAGCAGCCGCGGTAATACGGAGGGTGCTAGCGTT   [66]
Pdecu190                 CCGGCTAACTCCGTGCCAGCAGCCGCGGTAATACGGAGGGTGCTAGCGTT   [107]
Pcupr252                 CCGGCTAACTCCGTGCCAGCAGCCGCGGTAATACGGAGGGTGCTAGCGTT   [146]
Phippom                  --------------------------------------------------   [0]
Pypsil                   --------------------------------------------------   [0]
Pdives                   --------------------------------------------------   [0]
Csp260                   CCGGCTAACTCCGTGCCAGCAGCCGCGGTAATACGGAGGGTGCTAGCGTT   [117]
Coccul229                CCGGCTAACTCCGTGCCAGCAGCCGCGGTAATACGGAGGGTGCAAGCGTT   [120]
Cclavis227               CCGGCTAACTCCGTGCCAGCAGCCGCGGTAATACGGAGGGTGCAAGCGTT   [116]
Cpenn                    CCGGCTAACTCCGTGCCAGCAGCCGCGGTAATACGGAGGGTGCGAGCGTT   [574]
Cchrom                   CCGGCTAACTCCGTGCCAGCAGCCGCGGTAATACGGAGGGTGCGAGCGTT   [478]
Cherc                    CCGGCTAACTCCGTGCCAGCAGCCGCGGTAATACGGAGGGTGCGAGCGTT   [546]
Cnova                    CCGGCTAACTCCGTGCCAGCAGCCGCGGTAATACGGAGGGTGCGAGCGTT   [475]
Claev                    CCGGCTAACTCCGTGCCAGCAGCCGCGGTAATACGGAGGGTGCAAGCGTT   [478]
Cligni                   CCGGCTAACTCCGTGCCAGCAGCCGCGGTAATACGGAGGGTGCAAGCGTT   [495]
Ccast                    CCGGCTAACTCCGTGCCAGCAGCCGCGGTGATACGGAGGGTGCAAGCGTT   [557]
Camer                    CCGGCTAACTCCGTGCCAGCAGCCGCGGTAATACGGAGGGTGCAAGCGTT   [481]
Cquer                    CCGGCTAACTCCGTGCCAGCAGCCGCGGTAATACGGAGGGTGCAAGCGTT   [129]
Csans                    CCGGCTAACTCCGTGCCAGCAGCCGCGGTAATACGGAGGGTGCAAGCGTT   [480]
Cmarit185                CCGGCTAACTCCGTGCCAGCAGCCGCGGTAATACGGAGGGTGCAAGCGTT   [130]
Cvicin                   CCGGCTAACTCCGTGCCAGCAGCCGCGGTAATACGGAGGGTGCAAGCGTT   [483]
Csemit242                CCGGCTAACTCCGTGCCAGCAGCCGCGGTAATACGGAGGGTGCAAGCGTT   [130]
Cocreat                  CCGGCTAACTCCGTGCCAGCAGCCGCGGTAATACGGAGGGTGCAAGCGTT   [493]
Cclarit233               CCGGCTAACTCCGTGCCAGCAGCCGCGGTAATACGGAGGGTGCAAGCGTT   [152]
Csayi                    CCGGCTAACTCCGTGCCAGCAGCCGCGGTAATACGGAGGGTGCAAGCGTT   [474]
Chyatti186               CCGGCTAACTCCGTGCCAGCAGCCGCGGTAATACGGAGGGTGCAAGCGTT   [152]
Csocius                  CCGGCTAACTCCGTGCCAGCAGCCGCGGTAATACGGAGGGAGCAAGCGTT   [565]
Cschaef                  CCGGCTAACTCCGTGCCAGCAGCCGCGGTAATACGGAGGGTGCAAGCGTT   [470]
Cnitidior201             CCGGCTAACTCCGTGCCAGCAGCCGCGGTAATACGGAGGGTGCAAGCGTT   [130]
Csp224                   CCGGCTAACTCCGTGCCAGCAGCCGCGGTAATACGGAGGGTGCAAGCGTT   [120]
Culcero                  CCGGCTAACTCCGTGCCAGCAGCCGCGGTAATACGGAGGGTGCAAGCGTT   [485]
Csp261                   CCGGCTAACTCCGTGCCAGCAGCCGCGGTAATACGGAGGGTGCAAGCGTT   [114]
Cconso239                CCGGCTAACTCCGTGCCAGCAGCCGCGGTAATACGGGGGGTGCTAGCGTT   [134]
Csuff238                 CCGGCTAACTCCGTGCCAGCAGCCGCGGTAATACGGAGGGTGCAAGCGTT   [112]
Clownei230               CCGGCTAACTCCGTGCCAGCAGCCGCGGTAATACGGAGGGTGCTAGCGTT   [133]
Csilvicola               CCGGCTAACTCCGTGCCAGCAGCCGCGGTAATCGGGGGGGTGCTAGCGTT   [571]
Cbalz                    CCGGCTAACTCCGTGCCAGCAGCCGCGGTAATACGGAGGGTGCTAGCGTT   [560]
Csp221                   CCGGCTAACTCCGTGCCAGCAGCCGCGGTAATACGGGGGGTGCGAGCGTT   [119]
Cseri                    CCGGCTAACTCCGTGCCAGCAGCCGCGGTAATACGGAGGGTGCGAGCGTT   [596]
Cserice213               CCGGCTAACTCCGTGCCAGCAGCCGCGGTAATACGGAGGGTGCGAGCGTT   [150]
Ccrassus223              CCGGCTAACTCCGTGCCAGCAGCCGCGGTAATACGGAGGGTGCAAGCGTT   [117]
Ccrassus214              CCGGCTAACTCCGTGCCAGCAGCCGCGGTAATACGGGGGGTGCGAGCGTT   [130]
Csp216                   CCGGCTAACTCCGTGCCAGCAGCCGCGGTAATACGGAGGGTGCAAGCGTT   [151]
Csp263                   CCGGCTAACTCCGTGCCAGCAGCCGCGGTAATACGGAGGGTGCAAGCGTT   [116]
Csanc240                 CCGGCTAACTCCGTGCCAGCAGCCGCGGTAATACGGAGGGTGCAAGCGTT   [111]
Cabdom                   CCGGCTAACTCCGTGCCAGCAGCCGCGGTAATACGGAGGGTGCAAGCGTT   [273]
Ccfsim199                CCGGCTAACTCCGTGCCAGCAGCCGCGGTAATACGGAGGGTGCGAGCGTT   [152]
BlFlor                   CCGGCTAACTCCGTGCCAGCAGCCGCGGTAATACGGAGGGTGCAAGCGTT   [514]
Catric203                CCGGCTAACTCCGTGCCAGCAGCCGCGGTAATACGGAGGGTGCAAGCGTT   [152]
Catric217                CCGGCTAACTCCGTGCCAGCAGCCGCGGTAATACGGAGGGTGCAAGCGTT   [139]
Catric219                CCGGCTAACTCCGTGCCAGCAGCCGCGGTAATACGGAGGGTGCAAGCGTT   [124]
Crufip                   CCGGCTAACTCCGTGCCAGCAGCCGCGGTAATACGGAGGGTGCAAGCGTT   [585]
Crufipes220              CCGGCTAACTCCGTGCCAGCAGCCGCGGTAATACGGAGGGTGCAAGCGTT   [132]
Csprengg222              CCGGCTAACTCCGTGCCAGCAGCCGCGGTAATACGGAGGGTGCAAGCGTT   [125]
Crengg215                CCGGCTAACTCCGTGCCAGCAGCCGCGGTAATACGGAGGGTGCAAGCGTT   [131]
Cfest                    CCGGCTAACTCCGTGCCAGCAGCCGCGGTAATACGGAGGGTGCAAGCGTT   [511]
Cvafe                    CCGGCTAACTCCGTGCCAGCAGCCGCGGTAATACGGAGGGTGCAAGCGTT   [509]
CalLaev254               CCGGCTAACTCCGTGCCAGCAGCCGCGGTAATACGGGGGGTGCAAGTGTT   [133]
CalAlb191                CCGGCTAACTCCGTGCCAGCAGCCGCGGTAATACGGGGGGTGCAAGTGTT   [153]
EchAus253                CCGGCTAACTCCGTGCCAGCAGCCGCGGTAATACGGGGGGTGCTAGCGTT   [126]
mbugAusGre               CCGGCTAACTCCGTGCCAGCAGCCGCGGTAATACGGAGGGTGCAAGCGTT   [525]
mbugMelAlb               CCGGCTAACTCCGTGCCAGCAGCCGCGGTAATACGGAGGGTGCAAGCGTT   [537]
mbugAntCraw              CCGGCTAACTCCGTGCCAGCAGCCGCGGTAATACGGAGGGTGCTAGCGTT   [525]
mbugAmoLich              CCGGCTAACTCCGTGCCAGCAGCCGCGGTAATACGGAGGGTGCAAGCGTT   [511]
psyllidAphIner           CCGGCTAACTCCGTGCCAGCAGCCGCGGTAATACGGAGGGTGCGAGCGTT   [521]
Baumannia                CCGGCTAACTCCGTGCCAGCAGCCGCGGTAATACGGAGGGTGCGAGCGTT   [560]
mbugPlanoCitr            CCGGCTAACTCCGTGCCAGCAGCCGCGGTAATACGGAGGGTGCAAGCGTT   [520]
mbugDysBre               CCGGCTAACTCCGTGCCAGCAGCCGCGGTAATACGGAGGGTGCAAGCGTT   [522]
psylBlasOccid            CCGGCTAACTCCGTGCCAGCAGCCGCGGTAATACGGAGGGTGCAAGCGTT   [521]
SOPE_AF005235            CTGGCTAACTCCGTGCCAGCAGCCGCGGTAATACGGAGGGTGCGAGCGTT   [526]
SodGlosAY861701          CCGGCTAACTCCGTGCCAGCAGCCGCGGTAATACGGAGGGTGCAAGCGTT   [546]
SOPE_AF548137            CCGGCTAACTCCGTGCCAGCAGCCGCGGTAATACGGAGGGTGCGAGCGTT   [522]
SodGlosAP008232          CCGGCTAACTCCGTGCCAGCAGCCGCGGTAATACGGAGGGTGCAAGCGTT   [521]
SitoZeamaisSym           CCGGCTAACTCCGTGCCAGCAGCCGCGGTAATACGGAGGGTGCGAGCGTT   [520]
BreQuer                  CCGGCTAACTCCGTGCCAGCAGCCGCGGTAATACGGAGGGTGCAAGCGTT   [543]
LemiGrim                 CCGGCTAACTCCGTGCCAGCAGCCGCGGTAATACGGAGGGTGCAAGCGTT   [515]
NotostigCarr226          CCGGCTAACTCCGTGCCAGCAGCCGCGGTAATACGGAGGGTGCGAGCGTT   [290]
NoeetaPupilSym           CCGGCTAACTCCGTGCCAGCAGCCGCGGTAATACGGAGGGTGCAAGCGTT   [376]
EwinAmer                 CCGGCTAACTCCGTGCCAGCAGCCGCGGTAATACGGAGGGTGCAAGCGTT   [491]
HafniaSpNJ71             CCGGCTAACTCCGTGCCAGCAGCCGCGGTAATACGGAGGGTGCAAGCGTT   [533]
PlesShig                 CCGGCTAACTCCGTGCCAGCAGCCGCGGTAATACGGAGGGTGCAAGCGTT   [543]
RahnSp_NJ8               CCGGCTAACTCCGTGCCAGCAGCCGCGGTAATACGGAGGGTGCAAGCGTT   [545]
HafniaSp270              CCGGCTAACTCCGTGCCAGCAGCCGCGGTAATACGGAGGGTGCAAGCGTT   [547]
YersiniaSp               CCGGCTAACTCCGTGCCAGCAGCCGCGGTAATACGGAGGGTGCGAGCGTT   [535]
FormicaFusSymAB018684    --------------------------------------------------   [0]
PlagMancSym              --------------------------------------------------   [0]
PlagPigSym               --------------------------------------------------   [0]

[                                 710       720       730       740       750]
[                                 .         .         .         .         .]

PastMult                 AATCGGAATAACTGGGCGTAAAGGGCACGCAGGCGGACTTTTAAGTGAGA   [577]
EcoliK12                 AATCGGAATTACTGGGCGTAAAGCGCACGCAGGCGGTTTGTTAAGTCAGA   [602]
ShigFlex                 AATCGGAATTACTGGGCGTAAAGCGCACGCAGGCGGTTTGTTAAGTCAGA   [601]
SalmTyph                 AATCGGAATTACTGGGCGTAAAGCGCACGCAGGCGGTCTGTCAAGTCGGA   [601]
ErwAmy                   AATCGGAATTACTGGGCGTAAAGCGCACGCAGGCGGTCTGTCAAGTCGGA   [576]
KlebPneu                 AATCGGAATTACTGGGCGTAAAGCGCACGCAGGCGGTCTGTCAAGTCGGA   [560]
CitrFreu                 AATCGGAATTACTGGGCGTAAAGCGCACGCAGGCGGTCTGTCAAGTCGGA   [596]
PectCaro                 AATCGGAATGACTGGGCGTAAAGCGCACGCAGGCGGTCTGTTAAGTTGGA   [570]
ErwCaro                  AATCGGAATGACTGGGCGTAAAGCGCACGCAGGCGGTCTGTTAAGTTGGA   [554]
SerrMarc                 AATCGGAATTACTGGGCGTAAAGCGCACGCAGGCGGTTTGTTAAGTCAGA   [581]
BrenAlni                 AATCGGAATGACTGGGCGTAAAGGGCACGCAGGCGGTTTGTTAAGTCAGA   [594]
RegInsec                 AATCGGAATAACTGGGCGTAAAGGGCATGTAGGCGGTAAGTTAAGTCAGA   [505]
HamDef                   AATCGGAATAACTGGGCGTAAAGGGCATGTAGGCGGTGAGTTAAGTCAGA   [575]
VibChol                  AATCGGAATTACTGGGCGTAAAGCGCATGCAGGTGGTTTGTTAAGTCAGA   [595]
PseudAer                 AATCGGAATTACTGGGCGTAAAGCGCGCGTAGGTGGTTCAGCAAGTTGGA   [587]
HafAlvei                 AATCGGAATTACTGGGCGTAAAGCGCACGCAGGCGGTTGRTTAAGTCAGA   [602]
PhotLum                  AATCGGAATGACTGGGCGTAAAGCGCACGCAGGCGGTCAATTAAGTTAGA   [598]
XenoNema                 AATCGGAATTACTGGGCGTAAAGCGCACGCAGGCGGTCAATTAAGTTGGA   [585]
YersPest                 AATCGGAATTACTGGGCGTAAAGCGCACGCAGGCGGTTTGTTAAGTCAGA   [601]
RahnAqua                 AATCGGAATTACTGGGCGTAAAGCGCACGCAGGCGGTTTGTTAAGTCAGA   [595]
AquaHayw                 AATCGGAATTACTGGGCGTAAAGCGCACGCAGGCGGTTTGTTAAGTCAGA   [591]
mbugCyphAlp              AATCGGAATTACTGGGCGTAAAGCGTACGCAGGCGGTTTGTTAAGTCAGA   [574]
mbugParNot               AATCGGAATTACTGGGCGTAAAGCGTACGCAGGCGGTCTGTTAAGTCAGA   [583]
louseflyPseuCara         AATCGGAATTACTGGGCGTAAAGCGTACGCAGGCGGTTTATTAAGTCAGA   [607]
CampBCA01_188            AATCGGAATTACTGGGCGTAAAGAGTGCGTAGGCGGTTTATTAAGTCAGA   [162]
Cpapa322                 AATCGGAATTACTGGGCGTAAAGAGTGCGTAGGCGGTTTATTAAGTCAGA   [167]
Csp262                   AATCGGAATTACTGGGCGTAAAGAGTACGTAGGCGGTTTATTAAGTCAGA   [160]
Cetio264                 AATCGGAATTACTGGGCGTAAAGAGTACGTAGGCGGTTTATTAAGTCAGA   [158]
Csp259                   AATCGGAATTACTGGGCGTAAAGAGTACGTAGGCGGTTTATTAAGTCAGA   [140]
ColNipSym                --------------------------------------------------   [0]
Cleon225                 AATCGGAATTACTGGGCGTAAAGAGTACGTAGGCGGTTTATTAAGTCAGA   [180]
Csaun265                 AATCGGAATTACTGGGCGTAAAGAGTACGTAGGCGGTTTGTTAAGTCAGA   [130]
Cgass243                 AATCGGAATTACTGGGCGTAAAGAGTACGTAGGCGGTTAATTAAGTCAGA   [161]
Cconi187                 AATCGGAATTACTGGGCGTAAAGAGTACGTAGGTGGTTAGTTAAGTCAGA   [105]
Cvit231ii                AATCGGAATTACTGGGCGTAAAGAGTACGTAGGCGGTTTATTAAGTCAGA   [97]
Opi258cl1                AATCGGAATTACTGGGCGTAAAGCGTACGTAGGTGGTTTATTAAGTCAGA   [221]
Oresp192                 AATCGGAATTACTGGGCGTAAAGCGTACGTAGGTGGTTTATTAAGTCAGA   [138]
Opis258cl2               AATCGGAATTACTGGGCGTAAAGCGTACGTAGGTGGTTTATTAAGTCAGA   [221]
Ohadd244                 AATCGGAATTACTGGGCGTAAAGCGTACGTAGGTGGTTTATTAAGTCAGA   [562]
Ohadd256                 AATCGGAATTACTGGGCGTAAAGCGTACGTAGGTGGTTTATTTAGTCAGA   [172]
Pfore255                 AATCGGAATTACTGGGCGTAAAGAGTACGTAGGCGGTTTTTTAAGTCAGA   [144]
Plamel                   --------------------------------------------------   [0]
Phag189                  AATCGGAATTACTGGGCATAAAGAGTACGTAGGCGGTTTTTTAAGTCAGA   [116]
Pdecu190                 AATCGGAATTACTGGGCGTAAAGAGTACGTAGGCGGTTTTCTAAGTCAGA   [157]
Pcupr252                 AATCGGAATTACTGGGCGTAAAGAGTACGTAGGCGGTTTTCTAAGTCGGA   [196]
Phippom                  --------------------------------------------------   [0]
Pypsil                   --------------------------------------------------   [0]
Pdives                   --------------------------------------------------   [0]
Csp260                   AATCGGAATTACTGGGCGTAAAGCGTACGTAGGTGGTTTGTTAAGTCAGA   [167]
Coccul229                AATCGGAATTACTGGGCGTAAAGAGTACGTAGGTGGGTTATTAAGTCAGG   [170]
Cclavis227               AATCGGAATTACTGGGCGTAAAGAGTACGTAGGTGGGTTATTAAGTCAGG   [166]
Cpenn                    AATCGGAATTACTGGGCGTAAAGAGTACGTAGGTGGTTTGTTAAGTCAGA   [624]
Cchrom                   AATCGGAATTACTGGGCGTAAAGAGTACGTAGGTGGTTTGTTAAGTCAGA   [528]
Cherc                    AATCGGAATTACTGGGCGTAAAGAGTACGTAGGTGGTTTGTTAAGTCAGA   [596]
Cnova                    AATCGGAATTACTGGGCGTAAAGAGTACGTAGGTGGTTTGTTAAGTCAGA   [525]
Claev                    AATCGGAATTACTGGGCGTAAAGAGTACGTAGGTGGTTTGTTAAGTCAGA   [528]
Cligni                   AATCGGAATTACTGGGCGTAAAGAGTACGTAGGTGGTTTGTTAAGTCAGA   [545]
Ccast                    AATCGGAATTACTGGGCGTAAAGAGTACGTAGGTGGTTTGTTAAGTCAGA   [607]
Camer                    AATCGGAATTACTGGGCGTAAAGAGTACGTAGGTGGTTTGTTAAGTCAGA   [531]
Cquer                    AATCGGAATTACTGGGCGTAAAGAGTACGTAGGTGGTTTGTTAAGTCAGA   [179]
Csans                    AATCGGAATTACTGGGCGTAAAGCGTGCGTAGGTGGTTTATTAAGTCAGA   [530]
Cmarit185                AATCGGAATTACTGGGCGTAAAGCGTGCGTAGGTGGTTTATTAAGTCAGA   [180]
Cvicin                   AATCGGAATTACTGGGCGTAAAGCGTACGTAGGTGGTTTATCAAGTCAGA   [533]
Csemit242                AATCGGAATTACTGGGCGTAAAGCGTACGTAGGTGGTTTATTAAGTCAGA   [180]
Cocreat                  AATCGGAATTACTGGGCGTAAAGCGTACGCAGGTGGTTTATAAAGTCAGA   [543]
Cclarit233               AATCGGAATTACTGGGCGTAAAGCGTACGTAGGTGGTTTGTTAAGTCAGA   [202]
Csayi                    AATCGGAATTACTGGGCGTAAAGCGTACGCAGGTGGTTTATTAAGTCAGG   [524]
Chyatti186               AATCGGAATTACTGGGCGTAAAGCGTACGTAGGTGGTTTATTAAGTCAGG   [202]
Csocius                  AATCGGAATTACTGGGCGTAAAGCGTACGCAGGTGGTTTGTTAAGTCAGG   [615]
Cschaef                  AATCGGAATTACTGGGCGTAAAGCGTACGTAGGTGGTTTGTTAAGTCAGG   [520]
Cnitidior201             AATCGGAATTACTGGGCGTAAAGAGTACGTAGGTGGTTTATTAAGTCAGA   [180]
Csp224                   AATCGGAATTACTGGGCGTAAAGAGTACGTAGGTGGTTTATTAAGTCAGA   [170]
Culcero                  AATCGGAATTACTGGGCGTAAAGAGTACGTAGGTGGTTTTTTAAGTCAGA   [535]
Csp261                   AATCGGAATTACTGGGCGTAAAGAGTACGTAGGTGGCTTTTTAAGTCAGG   [164]
Cconso239                AATCGGAATTACTGGGCGTAAAGCGTGCGCAGGTGGTTTATTAAGTCAGG   [184]
Csuff238                 AATCGGAATTACTGGGCGTAAAGCGTGCGTAGGTGGTTTATCAAGTCAGA   [162]
Clownei230               AATCGGAATTACTGGGCGTAAAGAGTGCGTAGGTGGTTTATCAAGTCAGA   [183]
Csilvicola               AATCGGAATTACTGGGCGTAAAGAGTACGTAGGTGGTTTATTAAGTCAGA   [621]
Cbalz                    AATCGGAATTACTGGGCGTAAAGAGTACGTAGGTGGTTTATTAAGTCAGA   [610]
Csp221                   AATCGGAATTACTGGGCGTAAAGAGTACGTAGGTGGCTTGTTAAGTCAGA   [169]
Cseri                    AATCGGAATAACTGGGCGTAAAGAGTACGTAGGTGGTTTATTAAGTCAGA   [646]
Cserice213               AATCGGAATAACTGGGCGTAAAGAGTACGTAGGTGGTTTATTAAGTCAGA   [200]
Ccrassus223              AATCGGAATTACTGGGCGTAAAGAGTACGTAGGTGGTTTATTAAGTCAGA   [167]
Ccrassus214              AATCGGAATTACTGGGCGTAAAGAGTACGTAGGTGGTTTGTTAAGTCAGA   [180]
Csp216                   AATCGGAATTACTGGGCGTAAAGAGTACGTAGGTGGTTTATTAAGTCAGA   [201]
Csp263                   AATCGGAATTACTGGGCGTAAAGAGTACGTAGGTGGTTTATTAAGTCAGA   [166]
Csanc240                 AATCGGAATTACTGGGCGTAAAGAGTACGTAGGTGGTTTATTAAGTCAAA   [161]
Cabdom                   AATCGGAATTACTGGGCGTAAAGAGTTCGTAGGCGGTTTGTTAAGTCAGA   [323]
Ccfsim199                AATCGGAATTACTGGGCGTAAAGAGTACGTAGGCGGTTTGTTAAGTCAGA   [202]
BlFlor                   AATCGGAATTACTGGGCGTAAAGAGTTCGTAGGCGGTTTATTAAGTCAGA   [564]
Catric203                AATCGGAATTACTGGGCGTAAAGAGTTCGTAGGCGGTTTATTAAGTCAGA   [202]
Catric217                AATCGGAATTACTGGGCGTAAAGAGTTCGTAGGCGGTTTATTAAGTCAGA   [189]
Catric219                AATCGGAATTACTGGGCGTAAAGAGTTCGTAGGCGGTTTATTAAGTCAGA   [174]
Crufip                   AATCGGAATTACTGGGCGTAAAGAGTTCGTAGGCGGTTTATTAAGTCAGA   [635]
Crufipes220              AATCGGAATTACTGGGCGTAAAGAGTTCGTAGGCGGTTTATTAAGTCAGA   [182]
Csprengg222              AATCGGAATTACTGGGCGTAAAGAGTTCGTAGGCGGTTTATTAAGTCAGA   [175]
Crengg215                AATCGGAATTACTGGGCGTAAAGAGTTCGTAGGCGGTTTATTAAGTCAGA   [181]
Cfest                    AATCGGAATTACTGGGCGTAAAGAGTACGTAGGTGGTTTATTTAGTCAGA   [561]
Cvafe                    AATCGGAATTACTGGGCGTAAAGAGTACGTAGGTGGTTTATTAAGTCAGA   [559]
CalLaev254               AATCGGAATTACTGGGCGTAAAGCGTACGTAGGTGGTTTATTAAGTCGGA   [183]
CalAlb191                AATCGGAATTACTGGGCGTAAAGCGTACGTAGGTGGTTTATTAAGTCAGA   [203]
EchAus253                AATCGGAATTACTGGGCGTAAAGCGTGCGTAGGTGGTTTATTAAGTCAGA   [176]
mbugAusGre               AATCGGAATTACTGGGCGTAAAGCGTATGTAGGCGGTTTGTTAAGTCAGA   [575]
mbugMelAlb               AATCGGAATTACTGGGCGTAAAGCGTATATAGGTGGTTTATTAAGTCAGA   [587]
mbugAntCraw              AATCGGAATTACTGGGCGTAAAGAGTATATAGGCGGCTTATTAAGTCAGA   [575]
mbugAmoLich              AATCGGAATTACTGGGCGTAAAGCGTATGTAGGTAGTTTATTAAGTCAGA   [561]
psyllidAphIner           AATCGGAATTACTGGGCGTAAAGCGTACGTAGGTGGCTTGTTAAGTCAGA   [571]
Baumannia                AATCGGAATTACTGGGCGTAAAGCGTATGCAGGTGGTTTGCTTAGTCAGA   [610]
mbugPlanoCitr            AATCGGAATTACTGGGCGTAAAGAGTACGTAGGCGGTTTATTAAGTCAGA   [570]
mbugDysBre               AATCGGAATTACTGGGCGTAAAGAGTACGTAGGCTGTTTATTAAGTCAGA   [572]
psylBlasOccid            AATCGGAATTACTGGGCGTAAAGCGTACGCAGGCGGTCTGTTAAGTCAGA   [571]
SOPE_AF005235            AATCGGAATTACTGGGCGTAAAGCGTACGCAGGCGGTCTGTTAAGTCAGA   [576]
SodGlosAY861701          AATCGGAATTACTGGGCGTAAAGCGTACGCAGGCGGTCTGTTAAGTCAGA   [596]
SOPE_AF548137            AATCGGAATTACTGGGTGTAAAGCGTACGCAGGCGGTCTGTTAAGTCAGA   [572]
SodGlosAP008232          AATCGGAATTACTGGGCGTAAAGCGTACGCAGGCGGTCTGTTAAGTCAGA   [571]
SitoZeamaisSym           AATCGGAATTACTGGGCGTAAAGCGTACGCAGGCGGTCTGTTAAGTCAGA   [570]
BreQuer                  AATCGGAATGACTGGGCGTAAAGCGCACGCAGGCGGTTTGTTAAGTCAGA   [593]
LemiGrim                 AATCGGAATTACTGGGCGTAAAGCGCACGCAGGCGGTTGATTAAGTTAGA   [565]
NotostigCarr226          AATCGGAATTACTGGGCGTAAAGCGTACGCAGGTGGTTTATTAAGTCAGA   [340]
NoeetaPupilSym           AATCGGAATTACTGGGCGTAAAGCGCACGCAGGCGGTTTGTTAAGTCAGA   [426]
EwinAmer                 AATCGGAATTACTGGGCGTAAAGCGCACGCAGGCGGTTTGTTAAGTCAGA   [541]
HafniaSpNJ71             AATCGGAATTACTGGGCGTAAAGCGCACGCAGGCGGTTTGTTAAGTCAGA   [583]
PlesShig                 AATCGGAATTACTGGGCGTAAAGCGCACGCAGGCGGTTTGTTAAGTCAGA   [593]
RahnSp_NJ8               AATCGGAATTACTGGGCGTAAAGCGCACGCAGGCGGTTTGTTAAGTCAGA   [595]
HafniaSp270              AATCGGAATTACTGGGCGTAAAGCGCACGCAGGCGGTTTGTTAAGTCAGA   [597]
YersiniaSp               AATCGGAATTACTGGGCGTAAAGCGTACGCAGGCGGTTTGTTAAGTCAGA   [585]
FormicaFusSymAB018684    --------------------------------------------------   [0]
PlagMancSym              --------------------------------------------------   [0]
PlagPigSym               --------------------------------------------------   [0]

[                                 760       770       780       790       800]
[                                 .         .         .         .         .]

PastMult                 TGTGAAATCCCCGAGCTTAACTTGGGAACTGCATTTCAGACTGGGA-GTC   [626]
EcoliK12                 TGTGAAATCCCCGGGCTCAACCTGGGAACTGCATCTGATACTGGCA-AGC   [651]
ShigFlex                 TGTGAAATCCCCGGGCTCAACCTGGGAACTGCATCTGATACTGGCA-AGC   [650]
SalmTyph                 TGTGAAATCCCCGGGCTCAACCTGGGAACTGCATTCGAAACTGGCA-GGC   [650]
ErwAmy                   TGTGAAATCCCCGGGCTTAACCTGGGAACTGCATTCGAAACTGGCA-GGC   [625]
KlebPneu                 TGTGAAATCCCCGGGCTCAACCTGGGAACTGCATTCGAAACTGGCA-GGC   [609]
CitrFreu                 TGTGAAATCCCCGGGCTCAACCTGGGAACTGCATCCGAAACTGGCA-GGC   [645]
PectCaro                 TGTGAAATCCCCGGGCTTAACCTGGGAACTGCATTCAAAACTGACA-GGC   [619]
ErwCaro                  TGTGAAATCCCCGGGCTTAACCTGGGAACTGCATTCAAAACTGACA-GGC   [603]
SerrMarc                 TGTGAAATCCCCGGGCTCAACCTGGGAACTGCATTTGAAACTGGCA-AGC   [630]
BrenAlni                 TGTGAAATCCCCGGGCTTAACCTGGGAACTGCATTTGAAACTGGCA-AGC   [643]
RegInsec                 TGTGAAATCCCCGAGCTTAACTTGGGAACGGCATTTGAGACTGGCT-AGC   [554]
HamDef                   TGTGAAATCCCCGAGCTCAACTTGGGAATGGCATTTGAAACTGGGT-CGC   [624]
VibChol                  TGTGAAAGCCCTGGGCTCAACCTAGGAATCGCATTTGAAACTGACA-AGC   [644]
PseudAer                 TGTGAAATCCCCGGGCTCAACCTGGGAACTGCATCCAAAACTACTG-AGC   [636]
HafAlvei                 TGTGAAATCCCCGAGCTTAACTTGGGAACTGCATTTGAAACTGGTC-AGC   [651]
PhotLum                  TGTGAAATCCCCGGGCTCAACCTGGGAATGGCATCTAAGACTGGTT-GAC   [647]
XenoNema                 TGTGAAATCCCCGGGCTTAACCCGGGAACGGCATCCAAGACTGGTT-GGC   [634]
YersPest                 TGTGAAATCCCCGCGCTTAACGTGGGAACTGCATTTGAAACTGGCA-AGC   [650]
RahnAqua                 TGTGAAATCCCCGCGCTTAACGTGGGAACTGCATTTGAAACTGGCA-AGC   [644]
AquaHayw                 TGTGAAATCCCCGGGCTCAACCTGGGAACTGCATTTGAAACTGGCA-GGC   [640]
mbugCyphAlp              TGTGAAAGCCCTGGGCTTAACCTAGGAACTGCACTTGAAACTAGCATAAC   [624]
mbugParNot               TGTGAGATCCCCGGGCTTAACCTGGGAACTGCATTTGAAACTGGCA-AAC   [632]
louseflyPseuCara         TGTGAAATCCCTGGGCTTAACCCAGGAACTGCATTTGAAACTGATA-GAC   [656]
CampBCA01_188            TGTGAAATCCCCGGGCTTAACCTGGGAACTGCATTTGAAACTGGTA-TAC   [211]
Cpapa322                 TGTGAAATCCCCGGGCTTAACCTGGGAACTGCATTTGAAACTGGTA-TAC   [216]
Csp262                   TGTGAAAGCCCTAGGCTTAACCTGGGAACTGCATTTGAAACTGGTA-AGC   [209]
Cetio264                 TGTGAAATCCCCGGGCTTAACCTGGGAACTGCATTTGAAACTGATA-AGC   [207]
Csp259                   TGTGAAATACCCGGGCTTAACCTGGGAACTGCATTTGAAACTGGTA-GGC   [189]
ColNipSym                --------------------------------------------------   [0]
Cleon225                 TGTGAAATCCCCGAGCTTAACTTGGGAACTGCATTTGAAACTGGTA-GAC   [229]
Csaun265                 TGTGAAATCCCCGAGCTTAACTTGGGAACTGCATTTGAAACTGGTA-GGC   [179]
Cgass243                 TGTGAAATCCCTGAGCTTAACTTAGGAACTGCATTTGAAACTGGTT-AAC   [210]
Cconi187                 TGTGAAATCCCTGAGCTCAACTTAGGAATGGCATTTGAAACTGATT-AGC   [154]
Cvit231ii                TGTGAAATACCTGGGCTTAACCTTGGAACTGCATTTGAAACTATTA-GAC   [146]
Opi258cl1                TGTGAAATCCCTGAGCTTAACTTAGGAATGGCATTTGAAACTGTTA-GAC   [270]
Oresp192                 TGTGAAATCCCTGAGCTTAACTTAGGAATGGCATTTGAAACTGTTA-GAC   [187]
Opis258cl2               TGTGAAATCCCTGAGCTTAACTTAGGAATGGCATTTGAAACTGTTA-GAC   [270]
Ohadd244                 TGTGAAATCCCTGAGCTTAACTTAGGAATTGCATTTGAAACTGTTA-GGC   [611]
Ohadd256                 TGTGAAATCCCTGGGCTTAACTTAGGAATTGCATTTGAAACTGTTA-AAC   [221]
Pfore255                 TGTGAAAGCCCTAAGCTTAACTTAGGAATTGCATTTGAAACTAGGA-AAC   [193]
Plamel                   --------------------------------------------------   [0]
Phag189                  TGTGAAATCCCTAGGCTTAACCTAGGAACTGCATTTGAAACTGGTA-AGC   [165]
Pdecu190                 TGTGAAAGCCCTAGGCTTAACCTAGGAATTGCATTTGAAACTGGTA-AGC   [206]
Pcupr252                 TGTGAAATCCCTAGGCTTAACCTAGGAACGGCATTCGAAACTGGTA-AGC   [245]
Phippom                  --------------------------------------------------   [0]
Pypsil                   --------------------------------------------------   [0]
Pdives                   --------------------------------------------------   [0]
Csp260                   TGTGAAATCCCTGGGCTTAACCTAGGAACTGCATTTGAAACTATCA-GGC   [216]
Coccul229                TGTGAAATCCCTGGGCTTAACTTAGGAACTGCATTTGAAACTGATA-ATC   [219]
Cclavis227               TGTGAAATCCCTGAGCTTAACTTAGGAACTGCATTTGAAACTGATA-ATC   [215]
Cpenn                    TGTGAAATCCCTGAGCTCAACTTAGGAACTGCATTTGAAACTGGCA-AGC   [673]
Cchrom                   TGTGAAATCCCTGAGCTCAACTTAGGAACTGCATTTGAAACTGGCA-AGC   [577]
Cherc                    TGTGAAATCCCTGAGCTCAACTTAGGAACTGCATTTGAAACTAGCA-AGC   [645]
Cnova                    TGTGAAATCCCTGAGCTCAACTTAGGAACTGCATTTGAAACTGGCA-AGC   [574]
Claev                    TGTGAAATCCCTGAGCTCAACTTAGGAACTGCATTTGAAACTAGCA-AGC   [577]
Cligni                   TGTGAAATCCCTGAGCTCAACTTAGGAACTGCATTTGAAACTGGCA-AGC   [594]
Ccast                    TGTGAAATCCCTAAGCTTAACTTAGGAACTGCATTTGAAACTGGCA-AGC   [656]
Camer                    TGTGAAATCCCTAAGCTTAACTTAGGAACTGCATTTGAAACTGGCA-AGC   [580]
Cquer                    TGTGAAATCCCTAAGCTTAACTTAGGAACTGCATTTGAAACTAGCA-AGC   [228]
Csans                    TGTGAAATCCCTGAGCTTAACTTAGGAACTGCATTTGAAACTGATA-GGC   [579]
Cmarit185                TGTGAAATCCCTAAGCTCAACTTAGGAACTGCATTTGAAACTGATA-AGC   [229]
Cvicin                   TGTGAAATCCCTGAGCTCAACTTAGGAACTGCATTTGAAACTGGTA-AGC   [582]
Csemit242                TGTGAAATCCCTGAGCTTAACTTAGGAACTGCATTTGAAACTGACA-AGC   [229]
Cocreat                  TGTGAAATCCCTGAGCTTAACTTAGGAACTGCATTTGAAACTAATA-AAC   [592]
Cclarit233               TGTGAAATCCCTGAGCTCAACTTAGGAACTGCATTTGAAACTGGCA-AGC   [251]
Csayi                    TGTGAAATCCCTGAGCTCAACTTAGGAACTGCATTTGAAACTGGTA-AGC   [573]
Chyatti186               TGTGAAATCCCTGAGCTCAACTTAGGAACTGCATTTGAAACTGGTA-AAC   [251]
Csocius                  TGTGAAATCCCTGAGCTTAACTTAGGAACTGCATTTGAAACTAGCA-AGC   [664]
Cschaef                  TGTGAAATCCCTGAGCTTAACTTAGGAACTGCATTTGAAACTAGCA-AAC   [569]
Cnitidior201             TGTGAAATCCCTAAGCTTAACTTAGGAACTGCATTTGAAACTAATA-AAC   [229]
Csp224                   TGTGAAATCCCTGAGCTTAACTTAGGAACTGCATTTGAAACTGATA-AAC   [219]
Culcero                  TGTGAAATCCCTGAGCTTAACTTAGGAACTGCATTTGAAACTGATA-AGC   [584]
Csp261                   TGTGAAATCCCTGAGCTTAACTTAGGAACTGCATTTGAAACTGATA-AGC   [213]
Cconso239                TGTGAAATCCCTAAGCTTAACTTAGGAACTGCACTTGAAACTGATA-GGC   [233]
Csuff238                 TGTGAAATCCCTGAGCTTAACTTAGGAACTGCATTTGAAACTGATA-GAC   [211]
Clownei230               TGTGAAATCCCTGAGCTTAACTTAGGAACTGCATTTGAAACTGATA-AAC   [232]
Csilvicola               TGTGAAATCCCTGAGCTTAACTTGGGAACTGCATTTGAAACTGATA-GAC   [670]
Cbalz                    TGTGAAATCCCTGAGCTCAACTTAGGAACTGCATTTGAAACTGGTA-GAC   [659]
Csp221                   TGTGAAATCCCTGAGCTTAACTTAGGAACTGCATTTGAAACTGATA-AGC   [218]
Cseri                    TGTGAAATCCCTCAGCTTAACTTGGGAACTGCATTTGAAACTGGTA-GAC   [695]
Cserice213               TGTGAAATCCCTGAGCTTAACTTGGGAACTGCATTTGAAACTGGTA-GAC   [249]
Ccrassus223              TGTGAAATCCCTGAGCTTAACTTAGGAACTGCATTTGAAACTGATA-GGC   [216]
Ccrassus214              TGTGAAATCCCTGAGCTTAACTTAGGAACTGCATTTGAAACTGATA-AGC   [229]
Csp216                   TGTGAAATCCCTGAGCTTAACTTGGGAATTGCATTTGAAACTAGTA-GGC   [250]
Csp263                   TGTGAAATCCCTGAGCTTAACTTAGGAACTGCATTTGAAACTGATA-GGC   [215]
Csanc240                 TGTGAAATCCCTGAGCTTAACTTAGGAACTGCATTTGAAACTGATA-AGC   [210]
Cabdom                   TGTGAAATCCCTGAGCTTAACTTAGGAACTGCATTTGAAACTGATA-AGC   [372]
Ccfsim199                TGTGAAATCCCTGAGCTTAACTTAGGAACTGCATTTGAAACTGATG-AGC   [251]
BlFlor                   TGTGAAATCCCTGAGCTTAACTTAGGAACTGCATTTGAAACTGATA-AGC   [613]
Catric203                TGTGAAATCCCTGAGCTTAACTTAGGAACTGCATTTGAAACTGATA-AGC   [251]
Catric217                TGTGAAATCCCTGAGCTTAACTTAGGAACTGCATTTGAAACTGATA-AGC   [238]
Catric219                TGTGAAATCCCTGAGCTTAACTTAGGAACTGCATTTGAAACTGATA-AGC   [223]
Crufip                   TGTGAAATCCCTGAGCTTAACTTAGGAACTGCATTTGAAACTGATA-AGC   [684]
Crufipes220              TGTGAAATCCCTGAGCTTAACTTAGGAACTGCATTTGAAACTGATA-AGC   [231]
Csprengg222              TGTGAAATCCCTGAGCTTAACTTAGGAACTGCATTTGAAACTGATA-GGC   [224]
Crengg215                TGTGAAATCCCTGAGCTTAACTTAGGAACTGCATTTGAAACTGATA-GGC   [230]
Cfest                    TGTGAAATCCCTGAGCTTAACTTAGGAACTGCATTTGAAACTGATA-GAC   [610]
Cvafe                    TGTGAAATCCCTGAGCTTAACTTAGGAACTGCATTTGAAACTGATA-GGC   [608]
CalLaev254               TGTGAAATCCCCGAGCTTAACTTGGGAACTGCATTTGAAACTAATA-GAC   [232]
CalAlb191                TGTGAAATCCCTAAGCTTAACTTAGGAACTGCATTTGAAACTGGTA-AGC   [252]
EchAus253                TGTGAAATCCCTAAGCTTAACTTAGGAACTGCATCTGAAACTAATA-GGC   [225]
mbugAusGre               TGTGAAATCCCTAAGCTTAACTTAGGAACTGCATTTGAAACTGGCA-ATC   [624]
mbugMelAlb               TGTGAAATACCTAGGCTTAACCTTGGAACTGCATTTGAAACTGGTA-ATC   [636]
mbugAntCraw              TGTGAAATCCCTGGGCTTAACCTAGGAACTGCATTTGAAACTGGTA-GGC   [624]
mbugAmoLich              TGTGAAATCCCTGGGCTTAACCTAGGAACTGCATTTGAAACTGTTA-AGC   [610]
psyllidAphIner           TGTGAAATCCCTAGGCTTAACCTGGGAACTGCATTTGAAACTGATA-GGC   [620]
Baumannia                TGTGAAAGCCCCGGGCTTAACCTGGGAATGGCATTTGAAACTAGCT-AGC   [659]
mbugPlanoCitr            TGTGAAATCCCTGGGCTTAACCTAGGAACTGCATTTGAAACTGATA-GGC   [619]
mbugDysBre               TGTGAAATCCCCGGGCTTAACCTTGGAACTGCATTTGAAACTGGTA-GAC   [621]
psylBlasOccid            TGTGAAATCCCCGGGCTTAACCTGGGAACTGCATTTGAAACTGACA-GAC   [620]
SOPE_AF005235            TGTGAAATCCCCGGGCTTAACCTGGGAACTGCATTTGAAACTGGCA-GGC   [625]
SodGlosAY861701          TGTGAAATCCCCGGGCTTAACCCGGGAACTGCATTTGAAACTGGCA-GGC   [645]
SOPE_AF548137            TGTGAAATCCCCGGGCTCAACCTGGGAACTGCATTTGAAACTGGCA-GGC   [621]
SodGlosAP008232          TGTGAAATCCCCGGGCTTAACCTGGGAACTGCATTTGAAACTGGCA-GGC   [620]
SitoZeamaisSym           TGTGAAATCCCCGGGCTCAACCTGGGAACTGCGTTTGAAACTGGCA-GGC   [619]
BreQuer                  TGTGAAATCCCCGAGCTTAACTTGGGAACTGCATTTGAAACTGGCA-GGC   [642]
LemiGrim                 TGTGAAATCCCCGGGCTTAACCTGGGAACTGCATTTAAAACTGGTC-AGC   [614]
NotostigCarr226          TGTGAAATCCCTGGGCTCAACCTAGGAACTGCATTTGAAACTAATA-AAC   [389]
NoeetaPupilSym           TGTGAAATCCCCGAGCTTAACTTGGGAACTGCATTTGAAACTGGCA-AGC   [475]
EwinAmer                 TGTGAAATCCCCGAGCTTAACTTGGGAACTGCATTTGAAACTGGCA-AGC   [590]
HafniaSpNJ71             TGTGAAATCCCCGAGCTTAACTTGGGAACTGCATTTGAAACTGGCA-AGC   [632]
PlesShig                 TGTGAAATCCCCGAGCTCAACTTGGGAACTGCATTTGAAACTGGCA-AGC   [642]
RahnSp_NJ8               TGTGAAATCCCCGAGCTTAACTTGGGAACTGCATTTGAAACTGGCA-AGC   [644]
HafniaSp270              TGTGAAATCCCCGAGCTTAACTTGGGAACTGCATTTGAAACTGGCA-AGC   [646]
YersiniaSp               TGTGAAATCCCCGAGCTTAACTCGGGAACTGCATTTGAAACTGGCA-GGC   [634]
FormicaFusSymAB018684    --------------------------------------------------   [0]
PlagMancSym              --------------------------------------------------   [0]
PlagPigSym               --------------------------------------------------   [0]

[                                 810       820       830       840       850]
[                                 .         .         .         .         .]

PastMult                 TAGAGTACTTTAGGGAGGGGT-AGAATTCCACGTGTAGCGGTGAAATGCG   [675]
EcoliK12                 TTGAGTCTCGTAGAGGGGGGT-AGAATTCCAGGTGTAGCGGTGAAATGCG   [700]
ShigFlex                 TTGAGTCTCGTAGAGGGGGGT-AGAATTCCAGGTGTAGCGGTGAAATGCG   [699]
SalmTyph                 TTGAGTCTTGTAGAGGGGGGT-AGAATTCCAGGTGTAGCGGTGAAATGCG   [699]
ErwAmy                   TAGAGTCTCGTAGAGGGGGGT-AGAATTCCAGGTGTAGCGGTGAAATGCG   [674]
KlebPneu                 TAGAGTCTTGTAGAGGGGGGT-AGAATTCCAGGTGTAGCGGTGAAATGCG   [658]
CitrFreu                 TAGAGTCTTGTAGAGGGGGGT-AGAATTCCAGGTGTAGCGGTGAAATGCG   [694]
PectCaro                 TAGAGTCTTGTAGAGGGGGGT-AGAATTCCAGGTGTAGCGGTGAAATGCG   [668]
ErwCaro                  TAGAGTCTTGTAGAGGGGGGT-AGAATTCCAGGTGTAGCGGTGAAATGCG   [652]
SerrMarc                 TAGAGTCTCGTAGAGGGGGGT-AGAATTCCAGGTGTAGCGGTGAAATGCG   [679]
BrenAlni                 TGGAGTCTTGTAGAGGGGGGT-AGAATTCCAGGTGTAGCGGTGAAATGCG   [692]
RegInsec                 TAGAGTTTTGTAGAGGGGGGT-AGAATTCCAGGTGTAGCGGTGAAATGCG   [603]
HamDef                   TAGAGTTTTCTAGAGGGGGGT-AGAATTCCAGGTGTAGCGGTGAAATGCG   [673]
VibChol                  TAGAGTACTGTAGAGGGGGGT-AGAATTTCAGGTGTAGCGGTGAAATGCG   [693]
PseudAer                 TAGAGTACGGTAGAGGGTGGT-GGAATTTCCTGTGTAGCGGTGAAATGCG   [685]
HafAlvei                 TAGAGTCTTGTAGAGGGGGGT-AGAATTCCAGGTGTAGCGGTGAAATGCG   [700]
PhotLum                  TGGAGTCTCGTAGAGGGGGGT-AGAATTCCATGTGTAGCGGTGAAATGCG   [696]
XenoNema                 TAGAGTCTCGTAGAGGGGGGT-AGAATTCCACGTGTAGCGGTGAAATGCG   [683]
YersPest                 TAGAGTCTTGTAGAGGGGGGT-AGAATTCCAGGTGTAGCGGTGAAATGCG   [699]
RahnAqua                 TAGAGTCTTGTAGAGGGGGGT-AGAATTCCAGGTGTAGCGGTGAAATGCG   [693]
AquaHayw                 TAGAGTCTCGTAGAGGGGGGT-AGAATTCCAGGTGTAGCGGTGAAATGCG   [689]
mbugCyphAlp              TAGAGTCTCGTAGAGGGGGGT-AGAATTCCAGGTGTAGCGGTGAAATGCG   [673]
mbugParNot               TAGAGTTTCGTAGAGGGGGGT-AGAATTCCAGGTGTAGCGGTGAAATGCG   [681]
louseflyPseuCara         TAGAGTCTCGTAGAGGGGGGT-AGAATTCCAGGTGTAGCGGTGAAATGCG   [705]
CampBCA01_188            TAGAGTTTTGTAGAGGGGGGT-AGAATTCCAGGTGTAGCGGTGAAATGCG   [260]
Cpapa322                 TAGAGTTTTGTAGAGGGGGGT-AGAATTCCAGGTGTAGCGGTGAAATGCG   [265]
Csp262                   TAGAGTTTTGTAGAGGGGGGT-AGAATTCCAGGTGTAGCGGTGAAATGCG   [258]
Cetio264                 TAGAGTTTTGCAGAGGGGGGT-AGAATTCCAGGTGTAGCGGTGAAATGCG   [256]
Csp259                   TAGAGTTTTGTAGAGGGGGGT-AGAATTCCAAGTGTAGCGGTGAAATGCG   [238]
ColNipSym                --------------------------------------------------   [0]
Cleon225                 TAGAGTTTTGTAGAGGGAGGT-AGAATTCCAAGTGTAGCGGTGAAATGCG   [278]
Csaun265                 TAGAGTTTTGTAGAGGGGGGT-AGAATTCCAAGTGTAGCGGTGAAATGCG   [228]
Cgass243                 TAGAGTTTTGTAGAGGGGGGT-AGAATTCCAAGTGTAGCGGTGAAATGCG   [259]
Cconi187                 TAGAGTGTTGTAGAGGGAAGTAAGAATTCCAAGTGTAGCGGTGAAATGCG   [204]
Cvit231ii                TAGAGTTTTGTAAAGGGGGGT-AGAATTCCAGGTGTAGCGGTGAAATGCG   [195]
Opi258cl1                TAGAGTCTCGTAGAGGGGGGT-AGAATTCCAGGTGTAGCGGTGAAATGCG   [319]
Oresp192                 TAGAGTCTCGTAGAGGGGGGT-AGAATTCCAGGTGTAGCGGTGAAATGCG   [236]
Opis258cl2               TAGAGTCTCGTAGAGGGGGGT-AGAATTCCAGGTGTAGCGGTGAAATGCG   [319]
Ohadd244                 TAGAGTCTCGTAGAGGGGGGT-AGAATTCCAGGTGTAGCGGTGAAATGCG   [660]
Ohadd256                 TAGAGTCTCGTAGAGGGGGGT-AGAATTCCAGGTGTAGCGGTGAAATGCG   [270]
Pfore255                 TAGAGTCTCATAGAGGGAGGT-AGAATTCCAGGTGTAGCGGTGAAATGCG   [242]
Plamel                   --------------------------------------------------   [0]
Phag189                  TAGAGTCTTATAGAAGGGGGT-AGAATTCCAGGTGTAGCGGTGAAATGCG   [214]
Pdecu190                 TAGAGTCTCACAGAGGGGGGT-AGAATTCCAGGTGTAGCGGTGAAATGCG   [255]
Pcupr252                 TAGAGTCTCATAGAGGGGGGT-AGAATTCCAGGTGTAGCGGTGAAATGCG   [294]
Phippom                  --------------------------------------------------   [0]
Pypsil                   --------------------------------------------------   [0]
Pdives                   --------------------------------------------------   [0]
Csp260                   TAGAGTTCCGTAGAGGGGGGT-AGAATTCCAGGTGTAGCGGTGAAATGCG   [265]
Coccul229                TAGAGTTTCGTAGAGGGGGGT-AGAATTCCAGGTGTAGCGGTGAAATGCG   [268]
Cclavis227               TAGAGTTTCGTAGAGGGGGGT-AGAATTCCAGGTGTAGCGGTGAAATGCG   [264]
Cpenn                    TAGAGTTTCGTAGAGGGGGGT-AGAATTCCAGGTGTAGCGGTGAAATGCG   [722]
Cchrom                   TAGAGTTTCGTAGAGGGGGGT-AGAATTCCAGGTGTAGCGGTGAAATGCG   [626]
Cherc                    TAGAGTTTCGTAGAGGGGGGT-AGAATTCCAGGTGTAGCGGTGAAATGCG   [694]
Cnova                    TAGAGTTTCGTAGAGGGGGGT-AGAATTCCAGGTGTAGCGGTGAAATGCG   [623]
Claev                    TAGAGTTTCGTAGAGGGGGGT-AGAATTCCAGGTGTAGCGGTGAAATGCG   [626]
Cligni                   TAGAGTTTCGTAGAGGGGGGT-AGAATTCCAGGTGTAGCGGTGAAATGCG   [643]
Ccast                    TAGAGTTTCGTAGAGGGGGGT-AGAATTCCAGGTGTAGCGGTGAAATGCG   [705]
Camer                    TAGAGTTTCGTAAAGGGGGGT-AGAATTCCAGGTGTAGCGGTGAAATGCG   [629]
Cquer                    TAGAGTTTCGTAGAGGGGGGT-AGAATTCCAGGTGTAGCGGTGAAATGCG   [277]
Csans                    TAGAGTTCCGTAGAGGGGGGT-AGAATTCCAGGTGTAGCGGTGAAATGCG   [628]
Cmarit185                TAGAGTTTCGTAGAGGGGGGT-AGAATTCCAGGTGTAGCGGTGAAATGCG   [278]
Cvicin                   TAGAGTTTCGTAGAGGGGGGT-AGAATTCCAGGTGTAGCGGTGAAATGCG   [631]
Csemit242                TAGAGTTTCGTAGAGGGGGGT-AGAATTCCAGGTGTAGCGGTGAAATGCG   [278]
Cocreat                  TAGAGTTTCGTAGAGGGGGGT-AGAATTCCAGGTGTAGCGGTGAAATGCG   [641]
Cclarit233               TAGAGTTTAGTAGAGGGGGGT-AGAATTCCAGGTGTAGCGGTGAAATGCG   [300]
Csayi                    TAGAGTTTCGTAGAGGGGGGT-AGAATTCCAGGTGTAGCGGTGAAATGCG   [622]
Chyatti186               TAGAGTTTCGTAGAGGGGGGT-AGAATTCCAGGTGTAGCGGTGAAATGCG   [300]
Csocius                  TAGAGTTTCGTAGAGGGGGGT-AGAATTCCAGGTGTAGCGGTGAAATGCG   [713]
Cschaef                  TAGAGTTTCGTAGAGGGGGGT-AGAATTCCAGGTGTAGCGGTGAAATGCG   [618]
Cnitidior201             TAGAGTTTCGTAGAGGGGGGT-AGAATTCCAGGTGTAGCGGTGAAATGCG   [278]
Csp224                   TAGAGTTTCGTAGAGGGGGGT-AGAATTCCAGGTGTAGCGGTGAAATGCG   [268]
Culcero                  TAGAGTTTCGTAGAGGGGGGT-AGAATTCCAGGTGTAGCGGTGAAATGCG   [633]
Csp261                   TAGAGTTTCGTAGAGGGGGGT-AGAATTCCAGGTGTAGCGGTGAAATGCG   [262]
Cconso239                TAGAGTTTCGTAGAGGGGGGT-AGAATTCCAGGTGTAGCGGTGAAATGCG   [282]
Csuff238                 TAGAGTTTCATAGAGGGGGGT-AGAATTCCAGGTGTAGCGGTGAAATGCG   [260]
Clownei230               TAGAGTTTCGTAGAGGGGGGT-AGAATTCCAGGTGTAGCGGTGAAATGCG   [281]
Csilvicola               TAGAGTTTCGTAGAGGGAGGT-AGAATTCCAGGTGTAGCGGTGAAATGCG   [719]
Cbalz                    TAGAGTTTCGTAGAGGGAGGT-AGAATTCCAGGTGTAGCGGTGAAATGCG   [708]
Csp221                   TAGAGTTTCGTAGAGGGGGGT-AGAATTCCAGGTGTAGCGGTGAAATGCG   [267]
Cseri                    TAGAGTTTCGTAGAGGGGGGT-AGAATTCCAGGTGTAGCGGTGAAATGCG   [744]
Cserice213               TAGAGTTTCGTAGAGGGGGGT-AGAATTCCAGGTGTAGCGGTGAAATGCG   [298]
Ccrassus223              TAGAGTTTCGTAGAGGGGGGT-AGAATTCCAGGTGTAGCGGTGAAATGCG   [265]
Ccrassus214              TAGAGTTTCGTAGAGGGGGGT-AGAATTCCAGGTGTAGCGGTGAAATGCG   [278]
Csp216                   TAGAGTTTCGTAGAGGGGGGT-AGAATTCCAGGTGTAGCGGTGAAATGCG   [299]
Csp263                   TAGAGTTTCGTAGAGGGGGGT-AGAATTCCAGGTGTAGCGGTGAAATGCG   [264]
Csanc240                 TAGAGTTTCGTAGAGGGGGGT-AGAATTCCAGGTGTAGCGGTGAAATGCG   [259]
Cabdom                   TAGAGTTTCGTAGAGGGAGGT-AGAATTCCAGGTGTAGCGGTGAAATGCG   [421]
Ccfsim199                TAGAGTTTCGTAGAGGGAGGT-AGAATTCCAGGTGTAGCGGTGAAATGCG   [300]
BlFlor                   TAGAGTTTCGTAGAGGGAGGT-AGAATTCCAGGTGTAGCGGTGAAATGCG   [662]
Catric203                TAGAGTTTCGTAGAGGGAGGT-AGAATTCCAGGTGTAGCGGTGAAATGCG   [300]
Catric217                TAGAGTTTCGTAGAGGGAGGT-AGAATTCCAGGTGTAGCGGTGAAATGCG   [287]
Catric219                TAGAGTTTCGTAGAGGGAGGT-AGAATTCCAGGTGTAGCGGTGAAATGCG   [272]
Crufip                   TAGAGTTTCGTAGAGGGAGGT-AGAATTCCAGGTGTAGCGGAGAAATGCG   [733]
Crufipes220              TAGAGTTTCGTAGAGGGAGGT-AGAATTCCAGGTGTAGCGGTGAAATGCG   [280]
Csprengg222              TAGAGTTTCGTAGAGGGAGGT-AGAATTCCAGGTGTAGCGGTGAAATGCG   [273]
Crengg215                TAGAGTTTCGTAGAGGGAGGT-AGAATTCCAGGTGTAGCGGTGAAATGCG   [279]
Cfest                    TAGAGTTTCGTAGAGGGGGGT-AGAATTCCAGGTGTAGCGGTGAAATGCG   [659]
Cvafe                    TAGAGTTTCGTAGAGGGGGGT-AGAATTCCAGGTGTAGCGGTGAAATGCG   [657]
CalLaev254               TAGAGTTTCGTAGAGGGGGGT-AGAATTCCAGGTGTAGCGGTGAAATGCG   [281]
CalAlb191                TAGAGTTTCGTAGAGGGGGGT-AGAATTCCAGGTGTAGCGGTGAAATGCG   [301]
EchAus253                TAGAGTTTCGTAGAGGGGGGT-AGAATTCCAGGTGTAGCGGTGAAATGCG   [274]
mbugAusGre               TAGAGTTAAGTAGAGGGGGGT-AGAATTTCAGGTGTAGCGGTGAAATGCG   [673]
mbugMelAlb               TAGAGTTACGTAGAGGGGGGT-AGAATTTCAGGTGTAGCGGTGAAATGCG   [685]
mbugAntCraw              TAGAGTTTTGTAGAGGGGGGT-AGAATTTCAGGTGTAGCGGTGAAATGCG   [673]
mbugAmoLich              TAGAGTTTCGTAGAGGGGGGT-AGAATTTTAGGTGTAGCGGTGAAATGCG   [659]
psyllidAphIner           TAGAATATCATAGAGGGGAGA-AGAATTCCAGGTGTAGCGGTGAAATGCG   [669]
Baumannia                TAGAGTATCGTAAAGGGGAGG-AGAATTCCAGGTGTAGCGGTGAAATGCG   [708]
mbugPlanoCitr            TAGAGTCTCGTAGAGGGGGGT-AGAATTCCAGGTGTAGCGGTGAAATGTG   [668]
mbugDysBre               TAGAGTCTAGTTAAGGGGGGT-AGAATTCCAGGTGTAGCGGTGAAATGCG   [670]
psylBlasOccid            TAGAGTCTCGTAGAGGGGGGT-AGAATTCCAGGTGTAGCGGTGAAATGCG   [669]
SOPE_AF005235            TAGAGTCTCGTAGAGGGGGGT-AGAATTCCAGGTGTAGCGGTGAAATGCG   [674]
SodGlosAY861701          TAGAGTCTCGTAGAGGGGGGT-AGAATTCCAGGTGTAGCGGTGAAATGCG   [694]
SOPE_AF548137            TAGAGTCTCGTAGAGGGGGGT-AGAATTCCAGGTGTAGCGGTGAAATGCG   [670]
SodGlosAP008232          TAGAGTCTCGTAGAGGGGGGT-AGAATTCCAGGTGTAGCGGTGAAATGCG   [669]
SitoZeamaisSym           TAGAGTCTCGTAGAGGGGGGT-AGAATTCCAGGTGTAGCGGTGAAATGCG   [668]
BreQuer                  TAGAGTCTTGTAGAGGGGGGT-AGAATTCCAGGTGTAGCGGTGAAATGCG   [691]
LemiGrim                 TAGAGTCTTGTAGAGGGGGGT-AGAATTCCACGTGTAGCGGTGAAATGCG   [663]
NotostigCarr226          TAGAGTCTCGTAGAGGGGGGT-AGAATTCCAGGTGTAGCGGTGAAATGCG   [438]
NoeetaPupilSym           TAGAGTCTTGTAGAGGGGGGT-AGAATTCCAGGTGTAGCGGTGAAATGCG   [524]
EwinAmer                 TAGAGTCTTGTAGAGGGGGGT-AGAATTCCAGGTGTAGCGGTGAAATGCG   [639]
HafniaSpNJ71             TAGAGTCTTGTAGAGGGGGGT-AGAATTCCAGGTGTAGCGGTGAAATGCG   [681]
PlesShig                 TAGAGTCTTGTAGAGGGGGGT-AGAATTCCAGGTGTAGCGGTGAAATGCG   [691]
RahnSp_NJ8               TAGAGTCTTGTAGAGGGGGGT-AGAATTCCAGGTGTAGCGGTGAAATGCG   [693]
HafniaSp270              TAGAGTCTTGTAGAGGGGGGT-AGAATTCCAGGTGTAGCGGTGAAATGCG   [695]
YersiniaSp               TAGAGTCTCGTAGAGGGGGGT-AGAATTCCAGGTGTAGCGGTGAAATGCG   [683]
FormicaFusSymAB018684    --------------------------------------------------   [0]
PlagMancSym              --------------------------------------------------   [0]
PlagPigSym               --------------------------------------------------   [0]

[                                 860       870       880       890       900]
[                                 .         .         .         .         .]

PastMult                 TAGAGATGTGGAGGAATACCGAAGGCGAAGGCAGCCCCTTGGGAATGTAC   [725]
EcoliK12                 TAGAGATCTGGAGGAATACCGGTGGCGAAGGCGGCCCCCTGGACGAAGAC   [750]
ShigFlex                 TAGAGATCTGGAGGAATACCGGTGGCGAAGGCGTCCCCCTGGACGAAGAC   [749]
SalmTyph                 TAGAGATCTGGAGGAATACCGGTGGCGAAGGCGGCCCCCTGGACAAAGAC   [749]
ErwAmy                   TAGAGATCTGGAGGAATACCGGTGGCGAAGGCGGCCCCCTGGACGAAGAC   [724]
KlebPneu                 TAGAGATCTGGAGGAATACCGGTGGCGAAGGCGGCCCCCTGGACAAAGAC   [708]
CitrFreu                 TAGAGATCTGGAGGAATACCGGTGGCGAAGGCGGCCCCCTGGACAAAGAC   [744]
PectCaro                 TAGAGATCTGGAGGAATACCGGTGGCGAAGGCGGCCCCCTGGACAAAGAC   [718]
ErwCaro                  TAGAGATCTGGAGGAATACCGGTGGCGAAGGCGGCCCCCTGGACAAAGAC   [702]
SerrMarc                 TAGAGATCTGGAGGAATACCGGTGGCGAAGGCGGGCCCCTGGACGAAGAC   [729]
BrenAlni                 TAGAGATCTGGAGGAATACCGGTGGCGAAGGCGGCCCCCTGGACAAAGAC   [742]
RegInsec                 TAGAGATCTGGAGGAATACCGGTGGCGAAGGCGGCCCCCTAGACAAAGAC   [653]
HamDef                   TAGATATCTGGAGGAATACCGGTGGCGAAGGCGGCCCC-TTGAGAAAGAC   [722]
VibChol                  TAGAGATCTGAAGGAATACCGGTGGCGAAGGCGGCCCCCTGGACAGATAC   [743]
PseudAer                 TAGATATAGGAAGGAACACCAGTGGCGAAGGCGACCACCTGGACTGATAC   [735]
HafAlvei                 TAGAGATCTGGAGGAATACCGGTGGCGAAGGCGGCCCCCTGGACAAAGAC   [750]
PhotLum                  TAGAGATGTGGAGGAATACCGGTGGCGAAGGCGGCCCCCTGGACGAAGAC   [746]
XenoNema                 TAGAGATGTGGAGGAATACCGGTGGCGAAGGCGGCCCCCTGGACGAAGAC   [733]
YersPest                 TAGAGATCTGGAGGAATACCGGTGGCGAAGGCGGCCCCCTGGACAAAGAC   [749]
RahnAqua                 TAGAGATCTGGAGGAATANNNNNNNNNNAGGCGGCCCCCTGGACAAAGAC   [743]
AquaHayw                 TAGAGATCTGGAGGAATACCGGTGGCGAAGGCGGCCCCCTGGACGAAGAC   [739]
mbugCyphAlp              TAGAGATATGGAAGAATACCAGTGGCGAAGGCGGCCCCCTAGGCGAACAC   [723]
mbugParNot               TAGAGATATGGAAGAATACCAGTGGCGAAGGCGGCCTCCTGGACGAAAAC   [731]
louseflyPseuCara         TAGAGATCTGGAGGAATACCAGTGGCGAAGGCGACCCCCTGGACGAAAAC   [755]
CampBCA01_188            TAGAGATCTGGAGGAATACCAGTGGCGAAGGCGGCCCCCTGGACAAAAAC   [310]
Cpapa322                 TAGAGATCTGGAGGAATACCAGTGGCGAAGGCGGCCCCCTGGACAAAAAC   [315]
Csp262                   TAGAGATCTGGAGGAATACCAGTGGCGAAGGCGGCCCCCTGGACAAAAAC   [308]
Cetio264                 TAGAGATCTGGAGGAATACCGGTGGCGAAGGCGGCCCCCTGGGCAAAAAC   [306]
Csp259                   TAGAGATTTGGAGGAATACCAGTGGCGAAGGCGGCCCCCTGGACAAAAAC   [288]
ColNipSym                --------------------------------------------------   [0]
Cleon225                 TAGAGATTTGGAGGAATACCAGTGGCGAAGGCGGCCTCCTGGGCAAAGAC   [328]
Csaun265                 TAGAGATTTGGAGGAATACCAGTGGCGAAGGCGGCCCCCTGGACAAAAAC   [278]
Cgass243                 TAGATATTTGGAGGAATACCAGTGGCGAAGGCGGCCCCCTGGACAAAGAC   [309]
Cconi187                 TAGATATTTGGAGGAATACCAGTGGCGAAGGCGACTTCCTGGACAAATAC   [254]
Cvit231ii                TAGAGATCTGGAGGAATACCGGTGGCGAAGGCGGCCCCCTAGACAAAGAC   [245]
Opi258cl1                TAGATATTTGGAGGAATACCAGTGGCGAAGGCGGCCCCCTGGACGAAAAC   [369]
Oresp192                 TAGATATTTGGAGGAATACCAGTGGCGAAGGCGGCCCCCTGGACGAAAAC   [286]
Opis258cl2               TAAATATTTGGAGGAATACCAGTGGCGAAGGCGGCCCCCTGGACGAAAAC   [369]
Ohadd244                 TAGATATTTGGAGGAATACCAGTGGCGAAGGCGGCCCCCTGGACGAATAC   [710]
Ohadd256                 TAGATATTTGGAGGAATACCAGTGGCGAAGGCGGCCCCCTGGACGAAAAC   [320]
Pfore255                 TAGAGATCTGGAGGAATACCAGTGGCGAAGGCGGCCTCCTGGGTAAAGAC   [292]
Plamel                   --------------------------------------------------   [0]
Phag189                  TAGAGATCTGGAGGAATACCGGTGACGAAGGCGGCCCTCTGGGTGAAGAC   [264]
Pdecu190                 TAGATATCTGGAGGAATACCAGTGGCGAAGGCGGCCCCCTGGGTGAAGAC   [305]
Pcupr252                 TAGAGATCTGGAGGAATACCGGTGGCGAAGGCGGCCCCCTGGGTGAAGAC   [344]
Phippom                  --------------------------------------------------   [0]
Pypsil                   --------------------------------------------------   [0]
Pdives                   --------------------------------------------------   [0]
Csp260                   TAGAGATCTGGAGGAATACCAGTGGCGAAGGCGGCCCCCTGGGCGTGAAC   [315]
Coccul229                TAGAGATCTGGAGGAATACCAGTGGCGAAGGCGACCCCCTGGGCGAGGAC   [318]
Cclavis227               TAGAGATCTGGAGGAATACCAGTGGCGAAGGCGACCCCCTGGGCGAGGAC   [314]
Cpenn                    TAGAGATCTGGAGGAATACCAGTGGCGAAGGCGGCCCCCTGGACGAAAAC   [772]
Cchrom                   TAGAGATCTGGAGGAATACCAGTGGCGAAGGCGGCCCCCTGGACGAAAAC   [676]
Cherc                    TAGAGATCTGGAGGAATACCAGTGGCGAAGGCGGCCCCCTGGACGAAAAC   [744]
Cnova                    TAGAGATCTGGAGGAATACCAGTGGCGAAGGCGGCCCCCTGGACGAAAAC   [673]
Claev                    TAGAGATCTGGAGGAATACCAGTGGCGAAGGCGGCCCCCTGGACGAAAAC   [676]
Cligni                   TAGAGATCTGGAGGAATACCAGTGGCGAAGGCGGCCCCCTGGACGAAAAC   [693]
Ccast                    TAGAGATCTGGAGGAATACCAGTGGCGAAGGCGGCCCCCTAGACGAAAAC   [755]
Camer                    TAGAGATCTGGAGGAATACCAGTGGCGAAGGCGACCCCCTAGACGAAAAC   [679]
Cquer                    TAGAGATCTGGAGGAATACCAGTGGCGAAGGCGACCCCCTAGACGAAAAC   [327]
Csans                    TAGAGATCTGGAGGAATACCAGTGGCGAAGGCGGCCCCCTAGACGAAAAC   [678]
Cmarit185                TAGAGATCTGGAGGAATACCAGTGGCGAAGGCGGCCCCCTAGACGAAAAC   [328]
Cvicin                   TAGAGATCTGGAGGAATACCGGTGGCGAAGGCGACCCCCTAGACGAAAAC   [681]
Csemit242                TAGAGATCTGGAGGAATACCAGTGGCGAAGGCGGCCCCCTAGACGAAAAC   [328]
Cocreat                  TAGAGATCTGGAGGAATACCAGTGGCGAAGGCGGCCCCCTGGACGCAGAC   [691]
Cclarit233               TAGAGATCTGGAGGAATACCGGTGGCGAAGGCGACCCCCTGGACTGAAAC   [350]
Csayi                    TAGAGATCTGGAGGAATACCGGTGGCGAAGGCGACCCCCTAGACGATAAC   [672]
Chyatti186               TAGAGATCTGGAGGAATACCGGTGGCGAAGGCGACCCCCTAGACGAAAAC   [350]
Csocius                  TAGAGATCTGGAGGAATACCGGTGGCGAAGGCGACCCCCTAGACGAAAAC   [763]
Cschaef                  TAGAGATCTGGAGGAATACCGGTGGCGAAGGCGACCCCCTAGACGAAAAC   [668]
Cnitidior201             TAGAGATCTGGAGGAATACCAGTGGCGTAGGCGGCCCCCTGGACGAAGAC   [328]
Csp224                   TAGAGATCTGGAGGAATACCAGTGGCGAAGGCGGCCCCCTGGACGAAGAC   [318]
Culcero                  TAGAGATCTGGAGGAATACCAGTGGCGAAGGCGGCCCCCTGGACGAAGAC   [683]
Csp261                   TAGATATCTGGAGGAATACCAGTGGCGAAGGCGGCCCCCTGGACGAAGAC   [312]
Cconso239                TAGAGATCTGGAGGAATACCGGTGGCGAAGGCGGCCCCCTGGACGAAAAC   [332]
Csuff238                 TAGAGATCTGGAGGAATACCAGTGGCGAAGGCGACCCCCTGGATGAAAAC   [310]
Clownei230               TAGAGATCTGGAGGAATACCAGTGGCGAAGGCGACCCCCTGGGCGGAGAC   [331]
Csilvicola               TAGAGATCTGGAAGAATACCAGTGGCGAAGGCGGCTCCCTGGACGAAAAC   [769]
Cbalz                    TAGAGATCTGGAAGAATACCAGTGGCGAAGGCGGCTCCCTGGACGAAAAC   [758]
Csp221                   TAGAGATCTGGAGGAATACCGGTGGCGAAGGCGGCCCCCTGGACGAAAAC   [317]
Cseri                    TAGAGATCTGGAGGAATACCAGTGGCGAAGGCGGCCCCCTGGACGAAAAC   [794]
Cserice213               TAGAGATCTGGAGGAATACCAGTGGCGAAGGCGGCCCCCTGGACGAAAAC   [348]
Ccrassus223              TAGAGATCTGGAGGAATACCAGTGGCGAAGGCGGCCCCCTGGACGAAAAC   [315]
Ccrassus214              TAGAGATCTGGAGGAATACCAGTGGCGAAGGCGACCCCCTGGACGAAAAC   [328]
Csp216                   TAGAGATCTGGAGGAATACCAGTGGCGAAGGCGACCCCCTGGACGAAAAC   [349]
Csp263                   TAGAGATCTGGAGGAATACCAGTGGCGAAGGCGGCCCCCTGGACGAAAAC   [314]
Csanc240                 TAGAGATCTGGAGGAATACCAGTGGCGAAGGCGGCCCCCTGGACGAAGAC   [309]
Cabdom                   TAGAGATCTGGAGGAATACCAGTGGCGAAGGCGGCCTCCTGGACGAAAAC   [471]
Ccfsim199                TAGAGATCTGGAGGAATACCAGTGGCGAAGGCGGCCTCCTGGACGAAAAC   [350]
BlFlor                   TAGAGATCTGGAGGAATACCGGTGGCGAAGGCGGCCTCCTGGACGAAAAC   [712]
Catric203                TAGAGATCTGGAGGAATACCAGTGGCGAAGGCGGCCTCCTGGACGAAAAC   [350]
Catric217                TAGAGATCTGGAGGAATACCAGTGGCGAAGGCGGCCTCCTGGACGAAAAC   [337]
Catric219                TAGAGATCTGGAGGAATACCAGTGGCGAAGGCGGCCTCCTGGACGAAAAC   [322]
Crufip                   TAGAGATCTGGAGGAATACCAGTGGCGAAGGCGGCTCCCTGGACAAAAAC   [783]
Crufipes220              TAGAGATCTGGAGGAATACCAGTGGCGAAGGCGGCCTCCTGGACGAAAAC   [330]
Csprengg222              TAGAGATCTGGAGGAATACCAGTGGCGAAGGCGGCCTCCTGGACGAAAAC   [323]
Crengg215                TAGAGATCTGGAGGAATACCAGTGGCGAAGGCGGCCTCCTGGACGAAAAC   [329]
Cfest                    TAGAGATCTGGAGGAATACCAGTGGCGAAGGCGGCCCCCTGGGCGAAAAC   [709]
Cvafe                    TAGAGATCTGGAGGAATACCAGTGGCGAAGGCGACCCCCTGGGCGAAAAC   [707]
CalLaev254               TAGAGATCTGGAGGAATACCAGTGGCGAAGGCGGCCCCCTGGGCGATGAC   [331]
CalAlb191                TAGAGATCTGGAGGAATACCAGTGGCGAAGGCGGCCCCCTGGGCGAAAAC   [351]
EchAus253                TAGAGATCTGGAGGAATACCAGTGGCGAAGGCGGCCCCCTGGGCGAAAAC   [324]
mbugAusGre               TAGATATCTGGAGGAATACCAATGGCGAAGGCAGCCCCCTGGACTAATAC   [723]
mbugMelAlb               TAGAGATCTGAAGGAATACCAATGGCGAAGGCAGCCCCCTGGACAAATAC   [735]
mbugAntCraw              TAGATATCTGGAGGAATACCAATGGCGAAGGCAGCCCCCTGGACAATAAC   [723]
mbugAmoLich              TAGAGATCTGAAGGAATACCAATGGCGAAGGCAGCCCCCTGGACAAAAAC   [709]
psyllidAphIner           TAGAGATCTGGAGGAATACCAGTGGCGAAGGCGTCTCCCTGGATGAAAAT   [719]
Baumannia                TAGAGATCTGGAAGAATACCAGTGGCGAAGGCGCCTCCCTAGACGAAAAC   [758]
mbugPlanoCitr            TAGATATCTGGAGGAATACCAGTGGCGAAGGCGGCCCCCTGGACGAATAC   [718]
mbugDysBre               TAGATATCTGGAGGAATATCAGTGGCGAAGGCGGCCCCCTAGACAAAGAC   [720]
psylBlasOccid            TAGAGATCTGGAGGAATACCAGCGGCGAAGGCGGCCCCCTGGACGAAGAC   [719]
SOPE_AF005235            TAGAGATCTGGAGGAATACTGGTGGCGAAGGCGGCCCCCTGGACAAAGAC   [724]
SodGlosAY861701          TAGAGATCTGGAGGAATACCGGTGGCGAAGGCGGCCCCCTGGACGAAGAC   [744]
SOPE_AF548137            TAGAGATCTGGAGGAATACCGGTGGCGAAGGCGGCCCCCTGGACGAAGAC   [720]
SodGlosAP008232          TAGAGATCTGGAGGAATACCGGTGGCGAAGGCGGCCCCCTGGACGAAGAC   [719]
SitoZeamaisSym           TAGAGATCTGGAGGAATACCGGTGGCGAA-GCGGCCCCCTGGACGAAAAC   [717]
BreQuer                  TAGAGATCTGGAGGAATACCGGTGGCGAAGGCGGCCCCCTGGACAAAGAC   [741]
LemiGrim                 TAGAGATGTGGAGGAATACCGGTGGCGAAGGCGGCCCCCTGGACAAAGAC   [713]
NotostigCarr226          TAGAGATCTGGAGGAATATCAGTGGCGAAGGCGGCCCCCAAGACGAAGAC   [488]
NoeetaPupilSym           TAGAGATCTGGAGGAATACCGGTGGCGAAGGCGGCCCCCTGGACAAAGAC   [574]
EwinAmer                 TAGAGATCTGGAGGAATACCGGTGGCGAAGGCGGCCCCCTGGACAAAGAC   [689]
HafniaSpNJ71             TAGAGATCTGGAGGAATACCGGTGGCGAAGGCGGCCCCCTGGACAAAGAC   [731]
PlesShig                 TAGAGATCTGGAGGAATACCGGTGGCGAAGGCGGCCCCCTGGACAAAGAC   [741]
RahnSp_NJ8               TAGAGATCTGGAGGAATACCGGTGGCGAAGGCGGCCCCCTGGACAAAGAC   [743]
HafniaSp270              TAGAGATCTGGAGGAATACCGGTGGCGAAGGCGGCCCCCTGGACAAAGAC   [745]
YersiniaSp               TAGAGATCTGGAGGAATACCGGTGGCGAAGGCGGCCCCCTGGACGAAGAC   [733]
FormicaFusSymAB018684    --------------------------------------------------   [0]
PlagMancSym              --------------------------------------------------   [0]
PlagPigSym               --------------------------------------------------   [0]

[                                 910       920       930       940       950]
[                                 .         .         .         .         .]

PastMult                 TGACG-CTCATGTGCGAAAGCGTGGGGAGCAAACAGGATTAGATACCCTG   [774]
EcoliK12                 TGACG-CTCAGGTGCGAAAGCGTGGGGAGCAAACAGGATTAGATACCCTG   [799]
ShigFlex                 TGACG-CTCAGGTGCGAAAGCGTGGGGAGCAAACAGGATTAGATACCCTG   [798]
SalmTyph                 TGACG-CTCAGGTGCGAAAGCGTGGGGAGCAAACAGGATTAGATACCCTG   [798]
ErwAmy                   TGACG-CTCAGGTGCGAAAGCGTGGGGAGCAAACAGGATTAGATACCCTG   [773]
KlebPneu                 TGACG-CTCAGGTGCGAAAGCGTGGGGAGCAAACAGGATTAGATACCCTG   [757]
CitrFreu                 TGACG-CTCAGGTGCGAAAGCGTGGGGAGCAAACAGGATTAGATACCCTG   [793]
PectCaro                 TGACG-CTCAGGTGCGAAAGCGTGGGGAGCAAACAGGATTAGATACCCTG   [767]
ErwCaro                  TGACG-CTCAGGTGCGAAAGCGTGGGGAGCAAACAGGATTAGATACCCTG   [751]
SerrMarc                 TGACG-CTCAGGTGCCAAAGCGTGGGGAGCAAACAGGATTAGATACCCTG   [778]
BrenAlni                 TGACG-CTGAGGTGCGAAAGCGTGGGGAGCAAACAGGATTAGATACCCTG   [791]
RegInsec                 TGACG-CTGAGGTGCGAAAGCGTGGGTAGCAAACAGGATTAGATACCCTG   [702]
HamDef                   TGACG-CTGAGGTGCGAAAGCGTGGGGAGCAAACAGGATTAGATACCCTG   [771]
VibChol                  TGACA-CTCAGATGCGAAAGCGTGGGGAGCAAACAGGATTAGATACCCTG   [792]
PseudAer                 TGACA-CTGAGGTGCGAAAGCGTGGGGAGCAAACAGGATTAGATACCCTG   [784]
HafAlvei                 TGACG-CTCAGGTGCGAAAGCGTGGGGAGCAAACAGGATTAGATACCCTG   [799]
PhotLum                  TGACG-CTCAGGTGCGAAAGCGTGGGGAGCAAACAGGATTAGATACCCTG   [795]
XenoNema                 TGACG-CTCAGGTGCGAAAGCGTGGGGAGCAAACAGGATTAGATACCCTG   [782]
YersPest                 TGACG-CTCAGGTGCGAAAGCGTGGGGAGCAAACAGGATTAGATACCCTG   [798]
RahnAqua                 TGACG-CTCAGGTGCGAAANNGTGGGGAGCAAACAGGATTAGATACCCTG   [792]
AquaHayw                 TGACG-CTCAGGTGCGA-AGCGTGGGGAGCAAACAGGATTAGATACCCTG   [787]
mbugCyphAlp              TGACG-CTCAGGTACGAAAGCGTGGGGAGCAAACAGGATTAGATACCCTG   [772]
mbugParNot               TGACG-CTCAGGTACGAAAGCGTGGGGAGCAAACAGGATTAGATACCCTG   [780]
louseflyPseuCara         TGACG-CTCATGTACAAAAGCGTGGGGAGCAAACAGGATTAGATACCCTG   [804]
CampBCA01_188            TGACG-CTCAGGTACGAAAGCGTGGGGAGCAAACAGGATTAGATACCCTG   [359]
Cpapa322                 TGACG-CTCAGGTACGAAAGCGTGGGGAGCAAACAGGATTAGATACCCTG   [364]
Csp262                   TGACG-CTCAGGTACGAAAGCGTGGGGAGCAAACAGGATTAGATACCCTG   [357]
Cetio264                 TGACG-CTCAGGTACGAAAGCGTGGGGAGCAAACAGGATTAGATACCCTG   [355]
Csp259                   TGACG-CTCAGGTACGAAAGCGTGGGGAGCAAACAGGATTAGATACCCTG   [337]
ColNipSym                --------------------------------------------------   [0]
Cleon225                 TGACG-CTAAGGTACGAAAGCGTGGGGAGCAAACAGGATTAGATACCCTG   [377]
Csaun265                 TGACG-CTAAGGTACGAAAGCGTGGGGAGCAAACAGGATTAGATACCCTG   [327]
Cgass243                 TGACG-TTAAGGTACGAAAGCGTGGGGAGCAAACAGGATTAGATACCCTG   [358]
Cconi187                 TGACA-CTGAGGTACGAAAGCGTGGGGAGCAAACAGGATTAGATACCCTG   [303]
Cvit231ii                TGACG-CTCAGGTACGAAAGCGTGGGGAGCAAACAGGATTAGATACCCTG   [294]
Opi258cl1                TGACG-CTGAGGTACGAAAGCATGGGGAGCAAACAGGATTAGATACCCTG   [418]
Oresp192                 TGACG-CTGAGGTACGAAAGCATGGGGAGCAAACAGGATTAGATACCCTG   [335]
Opis258cl2               TGACG-CTGAGGTACGAAAGCATGGGGAGCAAACAGGATTAGATACCCTG   [418]
Ohadd244                 TGACG-CTGAGGTACGAAAGCGTGGGGAGCAAACAGGATTAGATACCCTG   [759]
Ohadd256                 TGACA-CTGAGGTACGAAAGCGTGGGGAGCAAACAGGATTAGATACCCTG   [369]
Pfore255                 TGACG-CTGAGGTACGAAAGCGTGGGGAGCGAACAGGATTAGATACCCTG   [341]
Plamel                   --------------------------------------------------   [0]
Phag189                  TGACGGCTAAGGTAGGGGAGCGAAGCGTGGG--CAGGATTAGATACCCTG   [312]
Pdecu190                 TGACG-CTGAGGTACGAAAGCGTGGGGAGCGAACAGGATTAGATACCCTG   [354]
Pcupr252                 TGACG-CTGAGGTACGAAAGCGTGGGGAGCGAACAGGATTAGATACCCTG   [393]
Phippom                  --------------------------------------------------   [0]
Pypsil                   --------------------------------------------------   [0]
Pdives                   --------------------------------------------------   [0]
Csp260                   TGACA-CTCAGGTACGAAAGCATGGGGAGCAAACAGGATTAGATACCCTG   [364]
Coccul229                TGACA-CTCAGGTACGAAAGCGTGGGGAGCAAACAGGATTAGATACCCTG   [367]
Cclavis227               TGACA-CTCAGGTACGAAAGCATGGGGAGCAAACAGGATTAGATACCCTG   [363]
Cpenn                    TGACA-CTCAGGTACGAAAGCGTGGGGAGCAAACAGGATTAGATACCCTG   [821]
Cchrom                   TGACA-CTCAGGTACGAAAGCGTGGGGAGCAAACAGGATTAGATACCCTG   [725]
Cherc                    TGACA-CTCAGGTACGAAAGCATGGGGAGCAAACAGGATTAGATACCCTG   [793]
Cnova                    TGACA-CTCAGGTACGAAAGCATGGGGAGCAAACAGGATTAGATACCCTG   [722]
Claev                    TGACA-CTCAGGTACGAAAGCATGGGGAGCAAACAGGATTAGATACCCTG   [725]
Cligni                   TGACA-CTCAGGTACGAAAGCATGGGGAGCAAACAGGATTAGATACCCTG   [742]
Ccast                    TGACA-CTCAGGTGCGAAAGCNTGGGGAGCAAACAGGATTAGATACCCTG   [804]
Camer                    TGACA-CTCAGGTACGAAAGCATGGGGAGCAAACAGGATTAGATACCCTG   [728]
Cquer                    TGACA-CTCAGGTACGAAAGCATGGGGAGCAAACAGGATTAGATACCCTG   [376]
Csans                    TGACA-CTCAAGTACGAAAGCATGGGGAGCAAACAGGATTAGATACCCTG   [727]
Cmarit185                TGACA-CTCAAGTACGAAAGCATGGGGAGCAAACAGGATTAGATACCCTG   [377]
Cvicin                   TGACA-CTCAGGTACGAAAGCATGGGGAGCAAACAGGATTAGATACCCTG   [730]
Csemit242                TGACA-CTCAAGTACGAAAGCGTGGGGAGCAAACAGGATTAGATACCCTG   [377]
Cocreat                  TGACA-CTCAAGTACGAAAGCATGGGGAGCAAACAGGATTAGATACCCTG   [740]
Cclarit233               TGACA-CTCAGGTACGAAAGCATGGGGAGCAAACAGGATTAGATACCCTG   [399]
Csayi                    TGACA-CTCAGGTACGAAAGCGTGGGGAGCAAACAGGATTAGATACCCTG   [721]
Chyatti186               TGACA-CTCAGGTACGAAAGCATGGGGAGCAAACAGGATTAGATACCCTG   [399]
Csocius                  TGACA-CTCAGGTACGAAAGCATGGGGAGCAAACAGGATTAGATACCCTG   [812]
Cschaef                  TGACA-CTCAGGTACGAAAGCATGGGGAGCAAACAGGATTAGATACCCTG   [717]
Cnitidior201             TGACA-CTCAGGTACGAAAGCATGGGGAGCAAACAGGATTAGATACCCTG   [377]
Csp224                   TGACA-CTCAGGTACGAAAGCATGGGGAGCAAACAGGATTAGATACCCTG   [367]
Culcero                  TGACA-CTAAGGTACGAAAGCATGGGGAGCAAACAGGATTAGATACCCTG   [732]
Csp261                   TGACA-CTGAGGTACGAAAGCATGGGGAGCAAACAGGATTAGATACCCTG   [361]
Cconso239                TGACA-CTCAGGTACGAAAGCATGGGGAGCAAACAGGATTAGATACCCTG   [381]
Csuff238                 TGACA-CTCAGGTACGAAAGCATGGGGAGCAAACAGGATTAGATACCCTG   [359]
Clownei230               TGACA-CTCAGGCACGAAAGCGTGGGGAGCAAACAGGATTAGATACCCTG   [380]
Csilvicola               TGACC-CTCAGGTACGAAAGCNTGGGGAGCAAACAGGATTAGATACCCTG   [818]
Cbalz                    TGACA-CTCAGGTACGAAAGCNTGGGGAGCAAACAGGATTAGATACCCTG   [807]
Csp221                   TGACA-CTCAGGTACGAAAGCATGGGGAGCAAACAGGATTAGATACCCTG   [366]
Cseri                    TGACA-CTCAGGTACGAAAGCATGGGGAGCAAACAGGATTAGATACCCTG   [843]
Cserice213               TGACA-CTCAGGTACGAAAGCATGGGGAGCAAACAGGATTAGATACCCTG   [397]
Ccrassus223              TGACA-CTCAGGTACGAAAGCATGGGGAGCAAACAGGATTAGATACCCTG   [364]
Ccrassus214              TGACA-CTCAGGTACGAAAGCATGGGGAGCAAACAGGATTAGATACCCTG   [377]
Csp216                   TGACA-CTCAGGTACGAAAGCGTGGGGAGCAAACAGGATTAGATACCCTG   [398]
Csp263                   TGACA-CTCAGGTACGAAAGCATGGGGAGCAAACAGGATTAGATACCCTG   [363]
Csanc240                 TGACA-CTCAGGTACGAAAGCATGGGGAGCAAACAGGATTAGATACCCTG   [358]
Cabdom                   TGACG-CTCAGGTACGAAAGCATGGGGAGCAAACAGGATTAGATACCCTG   [520]
Ccfsim199                TGACG-CTCAGGTACGAAAGCATGGGGAGCAAACAGGATTAGATACCCTG   [399]
BlFlor                   TGACG-CTCAGGTACGAAAGCATGGGGAGCAAACAGGATTAGATACCCTG   [761]
Catric203                TGACG-CTCAGGTACGAAAGCATGGGGAGCAAACAGGATTAGATACCCTG   [399]
Catric217                TGACG-CTCAGGTACGAAAGCATGGGGAGCAAACAGGATTAGATACCCTG   [386]
Catric219                TGACG-CTCAGGTACGAAAGCATGGGGAGCAAACAGGATTAGATACCCTG   [371]
Crufip                   TGACG-CTCAGGTACGAAAGCATGGGGAGCAAACAGGATTAGATACCCTG   [832]
Crufipes220              TGACG-CTCAGGTACGAAAGCATGGGGAGCAAACAGGATTAGATACCCTG   [379]
Csprengg222              TGACG-CTCAGGTACGAAAGCATGGGGAGCAAACAGGATTAGATACCCTG   [372]
Crengg215                TGACG-CTCAGGTACGAAAGCATGGGGAGCAAACAGGATTAGATACCCTG   [378]
Cfest                    TGACA-CTCAGGTACGAAAGCATGGGGAGCAAACAGGATTAGATACCCTG   [758]
Cvafe                    TGACA-CTCAGGTACGAAAGCATGGGGAGCAAACAGGATTAGATACCCTG   [756]
CalLaev254               TGACA-CTAAGGTACGAAAGCGTGGGGAGCAAACAGGATTAGATACCCTG   [380]
CalAlb191                TGACA-CTAAGGTACGAAAGCGTGGGGAGCAAACAGGATTAGATACCCTG   [400]
EchAus253                TGACA-CTGAGGTACGAAAGCATGGGGAGCAAACAGGATTAGATACCCTG   [373]
mbugAusGre               TGACG-CTTAAGTACGAAAGCATGGGGAGCAAACAGGATTAGATACCCTG   [772]
mbugMelAlb               TGACA-CTCAAATACGAAAGCATGGGGAGCAAACAGGATTAGATACCCTG   [784]
mbugAntCraw              TGACG-CTTAAGTACGAAAGCATGGGGAGCAAACAGGATTAGATACCCTG   [772]
mbugAmoLich              TGACG-CTCAAATACGAAAGCATGGGGAGCAAACAGGATTAGATACCCTG   [758]
psyllidAphIner           TGACA-CTCAGGTACGAAAGCGTGGGGAGCAAACAGGATTAGATACCCTG   [768]
Baumannia                TGACA-CTCAAGTACGAAAGCGTGGGGAGCAAACAGGATTAGATACCCTG   [807]
mbugPlanoCitr            TGACG-CTCAGGTACGAAAGCGTGGGGAGCAAACAGGATTAGATACCCTG   [767]
mbugDysBre               TGACG-CTGAGGTACGAAAGCGTGGGGAGCAAACAGGATTAGATACCCTG   [769]
psylBlasOccid            TGACG-CTCAGGTACGAAAGCGTGGGGAGCAAACAGGATTAGATACCCTG   [768]
SOPE_AF005235            TGACG-CTCAGGTACGAAAGCGTGGGGAGCAAACAGGATTAGATACCCTG   [773]
SodGlosAY861701          TGACG-CTCAGGTACGAAAGCGTGGGGAGCAAACAGGATTAGATACCCTG   [793]
SOPE_AF548137            TGACG-CTCAGGTACGAAAGCGTGGGGAGCAAACAGGATTAGATACCCTG   [769]
SodGlosAP008232          TGACG-CTCAGGTACGAAAGCGTGGGGAGCAAACAGGATTAGATACCCTG   [768]
SitoZeamaisSym           TGACG-CTCAGGTACGAAAGCGTGGGGAGCAAACAGGATTAGATACCCTG   [766]
BreQuer                  TGACG-CTCAGGTGCGAAAGCGTGGGGAGCAAACAGGATTAGATACCCTG   [790]
LemiGrim                 TGACG-CTCAGGTGCGAAAGCGTGGGGAGCAAACAGGATTAGATACCCTG   [762]
NotostigCarr226          TGACA-CTCAGGTACGAAAGCGTGGGGAGCAAACAGGATTAGATACCCTG   [537]
NoeetaPupilSym           TGACG-CTCAGGTGCGAAAGCGTGGGGAGCAAACAGGATTAGATACCCTG   [623]
EwinAmer                 TGACG-CTCAGGTGCGAAAGCGTGGGGAGCAAACAGGATTAGATACCCTG   [738]
HafniaSpNJ71             TGACG-CTCAGGTGCGAAAGCGTGGGGAGCAAACAGGATTAGATACCCTG   [780]
PlesShig                 TGACG-CTCAGGTGCGAAAGCGTGGGGAGCAAACAGGATTAGATACCCTG   [790]
RahnSp_NJ8               TGACG-CTCAGGTGCGAAAGCGTGGGGAGCAAACAGGATTAGATACCCTG   [792]
HafniaSp270              TGACG-CTCAGGTGCGAAAGCGTGGGGAGCAAACAGGATTAGATACCCTG   [794]
YersiniaSp               TGACG-CTCAGGTACGAAAGCGTGGGGAGCAAACAGGATTAGATACCCTG   [782]
FormicaFusSymAB018684    --------------------------------------------------   [0]
PlagMancSym              --------------------------------------------------   [0]
PlagPigSym               --------------------------------------------------   [0]

[                                 960       970       980       990       1000]
[                                 .         .         .         .         .]

PastMult                 GTAGTCCACGCTGTAAACGCTGTCGATTTGGGGATTGGG-CT------AT   [817]
EcoliK12                 GTAGTCCACGCCGTAAACGATGTCGACTTGGAGGTTGTG-CC------CT   [842]
ShigFlex                 GTAGTCCACGCCGTAAACGATGTCGACTTGGAGGTTGTG-CC------CT   [841]
SalmTyph                 GTAGTCCACGCCGTAAACGATGTCTACTTGGAGGTTGTG-CC------CT   [841]
ErwAmy                   GTAGTCCACGCCGTAAACGATGTCGACTTGGAGGCTGTT-CC------CT   [816]
KlebPneu                 GTAGTCCACGCCGTAAACGATGTCGANTTGGAGGTTGTG-CC------CT   [800]
CitrFreu                 GTAGTCCACGCCGTAAACGATGTCGACTTGGAGGTTGTG-CC------CT   [836]
PectCaro                 GTAGTCCACGCTGTAAACGATGTCGATTTGGAGGTTGTG-CC------CT   [810]
ErwCaro                  GTAGTCCACGCTGTAAACGATGTCGACTTGGAGGTTGTG-CC------CT   [794]
SerrMarc                 GTAGTCCACGCTGTAAACGATGTCGATTTGGAGGTTGTG-CC------CT   [821]
BrenAlni                 GTAGTCCACGCTGTAAACGATGTCGACTTGAAGGTTGTG-GC------CT   [834]
RegInsec                 GTAGTCCATGCTGTAAACGATGTCGATTTGGAGGTTGTG-GA------CT   [745]
HamDef                   GTAGTCCACGCTGTAAACGATGTCGATTTGGAGGTTGCG-GT------CT   [814]
VibChol                  GTAGTCCACGCCGTAAACGATGTCTACTTGGAGGTTGTG-CC------CT   [835]
PseudAer                 GTAGTCCACGCCGTAAACGATGTCGACTAGCCGTTGGGA-TC------CT   [827]
HafAlvei                 GTAGTCCACGCTGTAAACGATGTCGACTTGGAGGTTGTG-CC------CT   [842]
PhotLum                  GTAGTCCACGCTGTAAACGATGTCGATTTGGAGGTTGCG-GT------CT   [838]
XenoNema                 GTAGTCCACGCTGTAAACGATGTCGATTTGGAGGCTGTG-CC------CT   [825]
YersPest                 GTAGTCCACGCTGTAAACGATGTCGACTTGGAGGTTGTG-CC------CT   [841]
RahnAqua                 GTAGTCCACGCTGTAAACGATGTCGACTTGGAGGTTGTG-CC------CT   [835]
AquaHayw                 GTAGTCCACGCTGTAAACGATGTCGATTTGGAGGTTGTG-CC------CT   [830]
mbugCyphAlp              GTAGTCCATGCTGTAAACGATGTCGATTTGAAGGTTGTA-AC------TT   [815]
mbugParNot               GTAGTCCACGCTGTAAACGATGTCGATTTGAAGGTTGTG-AC------CT   [823]
louseflyPseuCara         GTAGTCCATGCCGTAAACGATGTCGATTTGAAGGTTGTA-AC------CT   [847]
CampBCA01_188            GTAGTCCACGCTGTAAACGATGTCGATTTGAAGGTCGTG-AT------CT   [402]
Cpapa322                 GTAGTCCACGCTGTAAACGATGTCGATTTGAAGGTCGTG-AT------CT   [407]
Csp262                   GTAGTCCACGCTGTAAACGATGTCGATTTGAAGGTTGTG-AC------CT   [400]
Cetio264                 GTAGTCCACGCTGTAAACGATGTCGATTTGAAGGCCGTG-AC------CT   [398]
Csp259                   GTAGTCCACGCTGTAAACGATGTCGATTTGAAGGTTGTA-GT------CT   [380]
ColNipSym                ----------------------TCGATTTGAAGGTCGTG-GT------CT   [21]
Cleon225                 GTAGTCCACGCCGTAAACGATGTCGATTTGGAGGTCGTG-AC------CT   [420]
Csaun265                 GTAGTCCACGCCGTAAACGATGTCGATTTGGAGGTCGTG-AC------CT   [370]
Cgass243                 GTAGTCCACGCCGTAAACGATGTCGATTTGAAGGTTGTA-GC------CT   [401]
Cconi187                 GTAGTCCATGCTGTAAACGATGTCGATTTGAAGGTTGTA-AT------TT   [346]
Cvit231ii                GTAGTCCACGCCGTAAACGATGTCGATTTGAAGGTTGTA-AT-------T   [336]
Opi258cl1                GTAGTCCATGCTGTAAACGATGTCGATTTGAAGGTTGTA-TC------CT   [461]
Oresp192                 GTAGTCCATNCTGTAAACGATGTCGATTTGAAGGTTGTA-TC------CT   [378]
Opis258cl2               GTAGTCCATGCTGTAAACGATGTCGATTTGAAGGTTGTA-TC------CT   [461]
Ohadd244                 GTAGTCCATGCTGTAAACGATGTCGATTTGAAGGTTGTA-TC------CT   [802]
Ohadd256                 GTAGTCCATGCTGTAAACGATGTCGATTTGAAGGTTGTA-TC------CT   [412]
Pfore255                 GTAGTCCATGCTGTAAACGATGTCGATTTGAAGGTTGTG-AT------CT   [384]
Plamel                   ----------------------TCGATTTGAAGGTTGTA-AT------CT   [21]
Phag189                  GTAGTCCAGGCTGTAAACAATGTCGATTTGAAGGTTGTG-GT------CT   [355]
Pdecu190                 GTAGTCCAGGCTGTAAACGATGTCGATTTGAAGGTTGTG-GT------CT   [397]
Pcupr252                 GTAGTCCAGGCTGTAAACGATGTCGATTTGAAGGTTGTG-GT------CA   [436]
Phippom                  ----------------------TCGATTTGAAGGTTGTA-GT------CT   [21]
Pypsil                   ----------------------TCGATTTGAAGGTTGTG-AT------CT   [21]
Pdives                   ----------------------TCGATTTGAAGGTTGTA-AT------CT   [21]
Csp260                   GTAGTCCATGCTGTAAACGATGTCGATTTGGAGGTTGTG-GT------TT   [407]
Coccul229                GTAGTCCATGCTGTAAACGATGTCGATTTGAAGGTTGTG-AC------CT   [410]
Cclavis227               GTAGTCCATGCTGTAAACGATGTCGATTTGAAGGTTGTG-AC------CT   [406]
Cpenn                    GTAGTCCATGCCGTAAACGATGTCGATTTGAAGGTTGTA-GA------CT   [864]
Cchrom                   GTAGTCCATGCCGTAAACGATGTCGATTTGAAGGTTGTA-GA------CT   [768]
Cherc                    GTAGTCCATGCCGTAAACGATGTCGATTTGAAGGTTGTA-GA------CT   [836]
Cnova                    GTAGTCCATGCCGTAAACGATGTCGATTTGAAGGTTGTA-GA------CT   [765]
Claev                    GTAGTCCATGCCGTAAACGATGTCGATTTGAAGGTTGTA-GA------CT   [768]
Cligni                   GTAGTCCATGCCGTAAACGATGTCGATTTGAAGGTTGTA-GA------CT   [785]
Ccast                    GTAGTCCATGCCGTAAACGATGTCGATTTGAAGGTTGTA-GA------CT   [847]
Camer                    GTAGTCCATGCCGTAAACGATGTCGATTTGAAGGTTGTA-GA------CT   [771]
Cquer                    GTAGTCCATGCCGTAAACGATGTCGATTTGAAGGTTGTA-GA------CT   [419]
Csans                    GTAGTCCATGCCGTAAACGATGTCGATTTGAAGGTTGCA-GA------CT   [770]
Cmarit185                GTAGTCCATGCCGTAAACGATGTCGATTTGAAGGTTGCA-GA------CT   [420]
Cvicin                   GTAGTCCATGCCGTAAACGATGTCGATTTGAAGGTTGCA-GA------TT   [773]
Csemit242                GTAGTCCATGCCGTAAACGATGTCGATTTGAAGGTTGCA-GA------CT   [420]
Cocreat                  GTAGTCCATGCTGTAAACGATGTCGATTTGAAGGTTGTA-GC------CT   [783]
Cclarit233               GTAGTCCATGCCGTAAACGATGTCGATTTGAAGGTTGTA-GA------CT   [442]
Csayi                    GTAGTCCATGCCGTAAACGATGTCGATTTGAAGGTCGTA-GA------CT   [764]
Chyatti186               GTAGTCCATGCCGTAAACGATGTCGATTTGAAGGTTGTA-GA------CT   [442]
Csocius                  GTAGTCCATGCCGTAAACGATGTCGATTTGAAGGTTGTG-GA------CT   [855]
Cschaef                  GTAGTCCATGCCGTAAACGATGTCGATTTGAAGGTTGTG-GA------CT   [760]
Cnitidior201             GTAGTCCATGCCGTAAACGATGTCGATTTGAAGGTTGTA-AT------CT   [420]
Csp224                   GTAGTCCATGCCGTAAACGATGTCGATTTGAAGGTTGTA-AC------CT   [410]
Culcero                  GTAGTCCATGCCGTAAACGATGTCGATTTGAAGGTTGTA-TC------CT   [775]
Csp261                   GTAGTCCATGCCGTAAACGATGTCGATTTGAAGGTTGTA-AT------CT   [404]
Cconso239                GTAGTCCATGCCGTAAACGATGTCGATTTGAAGGTTGTG-GT------CT   [424]
Csuff238                 GTAGTCCATGCCGTAAACGATGTCGATTTGAAGGTTGTAATC------TT   [403]
Clownei230               GTAGTCCATGCTGTAAACGATGTCAATTTGAAGGTTGTAATC------TT   [424]
Csilvicola               GTAGTCCATGCCGTAAACGATGTCGATTTGAAGGTTGTA-AT------CT   [861]
Cbalz                    GTAGTCCATGCTGTAAACGATGTCGATTTGAAGGTTGTG-AT------CT   [850]
Csp221                   GTAGTCCATGCCGTAAACGATGTCGATTTGAAGGTTGTG-AC------CT   [409]
Cseri                    GTAGTCCATGCCGTAAACGACGTCGATTTGAAGGTTGTG-AC------CT   [886]
Cserice213               GTAGTCCATGCCGTAAACGATGTCGATTTGAAGGTTGTG-AC------CT   [440]
Ccrassus223              GTAGTCCATGCCGTAAACGATGTCGATTTGAAGGTTGTA-AT------CT   [407]
Ccrassus214              GTAGTCCATGCCGTAAACGATGTCGATTTGAAGGTTGTA-AT------CT   [420]
Csp216                   GTAGTCCACGCCGTAAACGATGTCGATTTGAAGGTTGTA-GT------CT   [441]
Csp263                   GTAGTCCATGCCGTAAACGATGTCGATTTGAAGGTTGTA-AC------CT   [406]
Csanc240                 GTAGTCCATGCTGTAAACGATGTCGATTTGAAGGTTGTA-AC------CT   [401]
Cabdom                   GTAGTCCATGCCGTAAACGATGTCGATTTGAAGGTTGTA-AC------CA   [563]
Ccfsim199                GTAGTCCATGCCGTAAACGATGTCGATTTGAAGGTTGTA-AC------CA   [442]
BlFlor                   GTAGTCCATGCCGTAAACGATGTCGATTTGAAGGTTGTG-AC------CA   [804]
Catric203                GTAGTCCATGCCGTAAACGATGTCGATTTGAAGGTTGTG-AC------CA   [442]
Catric217                GTAGTCCATGCCGTAAACGATGTCGATTTGAAGGTTGTG-AC------CA   [429]
Catric219                GTAGTCCATGCCGTAAACGATGTCGATTTGAAGGTTGTA-AC------CA   [414]
Crufip                   GTAGTCCATGCCGTAAACGATGTCGATTTGAAGGTTGCG-AC------CA   [875]
Crufipes220              GTAGTCCATGCCGTAAACGATGTCGATTTGAAGGTTGCG-AC------CA   [422]
Csprengg222              GTAGTCCATGCCGTAAACGATGTCGATTTGAAGGTTGTG-AC------CA   [415]
Crengg215                GTAGTCCATGCCGTAAACGATGTCGATTTGAAGGTTGTG-AC------CA   [421]
Cfest                    GTAGTCCATGCTGTAAACGATGTCGATTTGAAGGTTGTG-AC------TT   [801]
Cvafe                    GTAGTCCATGCTGTAAACGATGTCGATTTGAAGGTTGTG-AC------TA   [799]
CalLaev254               GTAGTCCACGCCGTAAACGATGTCGATTTGAAGGTTGTA-GT----CGTT   [425]
CalAlb191                GTAGTCCACGCCGTAAACGATGTCGATTTGAAGGTTGTGGTC------TT   [444]
EchAus253                GTAGTCCATGCTGTAAACGATGTCGATTTGAAGGTTGTA-ACCGTTTTTT   [422]
mbugAusGre               GTAGTCCATGCTGTAAACAATGTCGATTTGAAGGTTGTA-AC------TT   [815]
mbugMelAlb               GTAGTCCATGCTGTAAACAATGTCGATTTGAAGGTTGTA-AC------TT   [827]
mbugAntCraw              GTAGTCCATGCTGTAAACTATGTCGATTTGAAGGTTGTA-AC------CT   [815]
mbugAmoLich              GTAGTCCATGCTGTAAACAATGTCGATTTGAAGGTTGTA-AC------TT   [801]
psyllidAphIner           GTAGTCCACGCTGTAAACAATGTCGATTTGAAGGTTGTG-GT------TT   [811]
Baumannia                GTAGTCCATGCTGTAAACGATGTCGATTTGGAGGTTGTAACC------TT   [851]
mbugPlanoCitr            GTAGTCCACGCCGTAAACTATGTCGATTTGAAAGCTGTG-GT------CT   [810]
mbugDysBre               GTAGTCCACGCTGTAAACGATGTCGATTTGAAAGTTGTG-GC------TT   [812]
psylBlasOccid            GTAGTCCACGCCGTAAACGATGTCGATTTGAAGGCTGTG-GC------CT   [811]
SOPE_AF005235            GTAGTCCACGCTGTAAACGATGTCGATTTGAAGGTTGTG-GC------CT   [816]
SodGlosAY861701          GTAGTCCACGCTGTAAACGATGTCGATTTGAAGGTTGTG-GC------CT   [836]
SOPE_AF548137            GTAGTCCACGCTGTAAACGATGTCGATTTGAAGGTTGTG-GC------CT   [812]
SodGlosAP008232          GTAGTCCACGCTGTAAACGATGTCGATTTGAAGGTTGTG-GC------CT   [811]
SitoZeamaisSym           GTAGTCCACGCTGTAAACGATGTCGATTTGAAGGTTGTG-GC------CT   [809]
BreQuer                  GTAGTCCACGCTGTAAACGATGTCGACTTGGAGGTTGCG-GT------CT   [833]
LemiGrim                 GTAGTCCACGCTGTAAACGATGTCGATTTGGAGGTTGTG-CC------CT   [805]
NotostigCarr226          GTAGTCCACGCTGTAAACGATGTCGATTTGAAGGTTGTA-GC------TT   [580]
NoeetaPupilSym           GTAGTCCACGCTGTAAACGATGTCGATTTGGAGGTTGTG-GG------CT   [666]
EwinAmer                 GTAGTCCACGCTGTAAACGATGTCGATTTGGAGGTTGTG-GG------CT   [781]
HafniaSpNJ71             GTAGTCCACGCTGTAAACGATGTCGATTTGGAGGTTGTG-GG------CA   [823]
PlesShig                 GTAGTCCACGCTGTAAACGATGTCGATTTGGAGGTTGTG-CC------CT   [833]
RahnSp_NJ8               GTAGTCCACGCTGTAAACGATGTCGATTTGGAGGTTGTG-GG------CT   [835]
HafniaSp270              GTAGTCCACGCTGTAAACGATGTCGATTTGGAGGTTGTG-GG------CA   [837]
YersiniaSp               GTAGTCCACGCTGTAAACGATGTCGATTTGAAGGTTGTG-GC------CT   [825]
FormicaFusSymAB018684    ----------------------TCGACTTGGAGGTTGTG-CC------CT   [21]
PlagMancSym              ----------------------TCAATTTGAAGGTTGTG-GC------CT   [21]
PlagPigSym               ----------------------TCAATTTGAAGGTTGTG-GC------CT   [21]

[                                 1010      1020      1030      1040      1050]
[                                 .         .         .         .         .]

PastMult                 --AT------G-CTTGGTGCCCGAAGCTAACGTGATAAATCGACCGCCTG   [858]
EcoliK12                 T-GA----G-G-CGTGGCTTCCGGAGCTAACGCGTTAAGTCGACCGCCTG   [885]
ShigFlex                 T-GA----G-G-CGTGGCTTCCGGAGCTAACGCGTTAAGTCGACCGCCTG   [884]
SalmTyph                 T-GA----G-G-CGTGGCTTCCGGAGCTAACGCGTTAAGTAGACCGCCTG   [884]
ErwAmy                   T-GA----G-G-AGTGGCTTCCGGAGCTAACGCGTTAAGTCGACCGCCTG   [859]
KlebPneu                 T-GA----G-G-CGTGGCTTCCGGAGCTAACGCGTTAANTCGACCGCCTG   [843]
CitrFreu                 T-GA----G-G-CGTGGCTTCCGGAGCTAACGCGTTAAGTCGACCGCCTG   [879]
PectCaro                 T-GA----G-G-CGTGGCTTCCGGAGCTAACGCGTTAAATCGACCGCCTG   [853]
ErwCaro                  T-GA----G-G-CGTGGCTTCCGGAGCTAACGCGTTAAGTCGACCGCCTG   [837]
SerrMarc                 T-GA----G-G-CGTGGCTTCCGGAGCTAACGCGTTAAATCGACCGCCTG   [864]
BrenAlni                 T-GA----G-C-CGTGGCTTTCGGAGCAAACGCGTTAAGTCGACCGCCTG   [877]
RegInsec                 A-GT----G-T-TATGGCGTCTGAAGCTAACGCGATAAATCGACCGCCTG   [788]
HamDef                   T-GA----A-C-TGTGGCGTCCGGAGCTAACGCGTTAAATCGACCGCCTG   [857]
VibChol                  A-GA----G-G-TGTGGCTTTCGGAGCTAACGCGTTAAGTAGACCGCCTG   [878]
PseudAer                 T-GA----G-A-TCTTAGTGGCGCNNNTAACGCGATAAGTCGACCGCCTG   [870]
HafAlvei                 T-GA----G-G-CGTGGCTTCCGGAGCTAACGCGTTAAGTCGACCGCCTG   [885]
PhotLum                  T-GA----A-C-GGTGGCTTCCGAAGCTAACGCGTTAAATCGACCGCCTG   [881]
XenoNema                 T-GA----G-G-CGTGGCTTCCGGAGCTAACGCGTTAAATCGACCGCCTG   [868]
YersPest                 T-GA----G-G-CGTGGCTTCCGGAGCTAACGCGTTAAGTCGACCGCCTG   [884]
RahnAqua                 T-GA----G-G-CGTGGCTTCCGGAGCTAACGCGTTAAGTCGACCGCCTG   [878]
AquaHayw                 T-GA----G-G-CGTGGCTTCCGGAGCTAACGCGTTAAATCGACCGCCTG   [873]
mbugCyphAlp              T-AA----G-T-TGTGGCCTTCGGAGCTAACGCGTTAAATCGACCGCCTG   [858]
mbugParNot               T-GA----G-T-TGTGGCTTTCGGAGCTAACGCGTTAAATCGACCGCCTG   [866]
louseflyPseuCara         A-GA----G-T-TATAGCTTTCGTAGCTAACGCGTTAAATCGACCGCCTG   [890]
CampBCA01_188            TTGA----A-T-TGTGACTTTCGTAGTTAACGCGTTAAATCGACCGCCTG   [446]
Cpapa322                 TTGA----A-T-TGTGACTTTCGTAGTTAACGCGTTAAATCGACCGCCTG   [451]
Csp262                   TTGA----G-T-TGTGGCTTTCGTAGTTAACGCGTTAAATCGACCGCCTG   [444]
Cetio264                 TTTGA---G-T-TGTGGCTTTCGTAGTTAACGCGTTAAATCGACCGCCTG   [443]
Csp259                   T-GA----A-C-TATGGCTTTCGTAGCTAACGCGTTAAATCGACCGCCTG   [423]
ColNipSym                TT------GGACTGTGGCTTTCGTAGCTAACGCGTTAAATTGACCGCCTG   [65]
Cleon225                 TTGA----G-T-TGTGGCTTTCGTAGTTAACACGTTAAATCGACCGCCTG   [464]
Csaun265                 T-TT----GAGTTGTGGCTTTCGTAGTTAACACGTTAAATCGACCGCCTG   [415]
Cgass243                 T-GA----G-C-TATGGCTTTCGTAGTTAACGCGTTAAATCGACCGCCTG   [444]
Cconi187                 T-TT----GAT-TATGGCTTTCGTAGTTAACGCGTTAAATCGTCCGCCTG   [390]
Cvit231ii                T-------A-T-TATGGCTTTCGTAGTTAACACGTTAAATCGACCGCCTG   [377]
Opi258cl1                TTTGA---G-T-TATAATTTTCGAAGCTAACGCGTTAAATCGACCGCCTG   [506]
Oresp192                 TTTGA---G-T-TATAATTTTCGAAGCTAACGCGTTAAATCGACCGCCTG   [423]
Opis258cl2               TTTGA---G-T-TATAATTTTCGAAGCTAACGCGTTAAATCGACCGCCTG   [506]
Ohadd244                 TTAGA---G-T-TATAATTTTCGAAGCTAACGCGTTAAATCGACCGCCTG   [847]
Ohadd256                 TTAGA---G-T-TATAATTTTCGAAGCTAACGCGTTAAATCGACCGCCTG   [457]
Pfore255                 TTTGA---A-T-TGTAACTTTCGGAGCTAACGCGTTAAATTGACCGCCTG   [429]
Plamel                   TTGA----A-T-TATGGCTTTCGGAGCTAACGCGTTAAATCGACCGCCTG   [65]
Phag189                  TTGA----G-C-TATGGCTTTCGGAGTTAACGCGTTAAATCGACCACCTG   [399]
Pdecu190                 ATGA----A-T-TATGGCTTTCGGAGCTAACGTGTTAAATCGACCGCCTG   [441]
Pcupr252                 TTGA----A-C-TATGGCTTTCGGAGCTAACGTGTTAAATCGACCGCCTG   [480]
Phippom                  TTGA----A-T-TGTGACTTTCGGAACTAACGTGTTAAATCGACCGCCTG   [65]
Pypsil                   T-GA----A-T-TGTGGCTTTCGGAGCTAACGCGTTAAATCGACCGCCTG   [64]
Pdives                   TTGA----A-T-TATGGCTTTCGGAGCTAACGTGTTAAATCGACCGCCTG   [65]
Csp260                   TATTTTAAG-C-TATGTCTTTCGAAGCTAACGCGTTAAATCGACCGCCTG   [455]
Coccul229                TTGA----G-T-TGTGACTTTCGGAGCTAACGCGTTAAATCGACCGTCTG   [454]
Cclavis227               TTGA----G-T-TGTGACTTTCGGAGTTAACGCGTTAAATCGACCGTCTG   [450]
Cpenn                    TTGA----T-C-TGTGACTTTCGGAGCTAACGCGTTAAATCGACCGCCTG   [908]
Cchrom                   TTGA----T-C-TGTGACTTTCGGAGCTAACGCGTTAAATCGACCGCCTG   [812]
Cherc                    TTGA----T-C-TGTGACTTTCGGAGCTAACGCGTTAAATCGACCGCCTG   [880]
Cnova                    TTGA----G-C-TGTGACTTTCGGAGCTAACGCGTTAAATCGACCGCCTG   [809]
Claev                    TTGA----G-C-TGTGACTTTCGGAGCTAACGCGTTAAATCGACCGCCTG   [812]
Cligni                   TTGA----G-C-TGTGACTTTCGGAGCTAACGCGTTAAATCGACCGCCTG   [829]
Ccast                    TTGA----T-C-TGTGACTTTCGGAGCTAACGCGTTAAATCGACCGCCTG   [891]
Camer                    TTGA----T-C-TGCGACTTTCGGAGCTAACGCGTTAAATCGACCGCCTG   [815]
Cquer                    TTGA----G-C-TGTGACTTTCGGAGCTAACGCGTTAAATCGACCGCCTG   [463]
Csans                    -TGA----T-T-TGTGACTTTCGAAGCTAACGCGTTAAATCGACCGCCTG   [813]
Cmarit185                -TGA----T-T-TGTGGCTTTCGAAGCTAACGCGTTAAATCGACCGCCTG   [463]
Cvicin                   -GAC----T-C-TGTGGCTTTCGAAGCTAACGCATTAAATCGACCGCCTG   [816]
Csemit242                -TGA----T-T-TGTGGCTTTCGAAGCTAACGCGTTAAATCGACCGCCTG   [463]
Cocreat                  TTGA----G-C-TGTGACTTTCGAAGCTAACGCGTTAAATCGACCGCCTG   [827]
Cclarit233               TTGA----T-C-TGTGACTTTCGGAGCTAACGCGTTAAATCGACCGCCTG   [486]
Csayi                    TTGA----G-C-TGTGACTTTCGGAGCTAACGCGTTAAATCGACCGCCTG   [808]
Chyatti186               TTGA----G-C-TGTGGCTTTCGGAGCTAACGCGTTAAATCGACCGCCTG   [486]
Csocius                  TTGA----T-C-TGTGACTTTCGGAGCTAACGCGTTAAATCGACCGCCTG   [899]
Cschaef                  -TGA----T-C-TATGACTTTCGGAGCTAACGCGTTAAATCGACCGCCTG   [803]
Cnitidior201             TTAT----A-T-TGTGGCTTTCGGAGCTAACGCGTTAAATCGACCGCCTG   [464]
Csp224                   GTGA----G-T-TATAGCTTTCGGAGCTAACGCGTTAAATCGACCGCCTG   [454]
Culcero                  TTGA----G-T-TATAACTTTCGTAGCTAACGCGTTAAATCGACCGCCTG   [819]
Csp261                   TTGA----G-T-TATAGCTTTCGGAGCTAACGCGTTAAATCGACCGCCTG   [448]
Cconso239                TTGA----A-C-TGTAACTTTCGGAGCTAACGTGTTAAATCGACCGCCTG   [468]
Csuff238                 TTGA----A-T-TGTGACTTTCGAAGCTAACGCGTTAAATCGACCGCCTG   [447]
Clownei230               TTGA----A-T-TGTGACTTTCGGAGCTAACGCGTTAAATTGACCGCCTG   [468]
Csilvicola               TTGA----A-T-TGTGACTTTCGGAGCTAACGCGTTAAATCGACCGCCTG   [905]
Cbalz                    TTGA----A-T-TGTGACTTTCGGAGCTAACGCGTTAAATCGACCGCCTG   [894]
Csp221                   GTGA----G-T-TATAGCTTTCGTAGCTAACGCGTTAAATCGACCGCCTG   [453]
Cseri                    TTGA----G-T-TATGGCTTTCGGAGCTAACGCGTTAAATCGACCGCCTG   [930]
Cserice213               TTGA----G-T-TATGGCTTTCGGAGCTAACGCGTTAAATCGACCGCCTG   [484]
Ccrassus223              TATGA---A-T-TATAGCTTTCGGAGCTAACGTGTTAAATCGACCGCCTG   [452]
Ccrassus214              TATGA---G-T-TATAGCTTTCGGAGCTAACGTGTTAAATCGACCGCCTG   [465]
Csp216                   TTGA----A-T-TATGGCTTTCGGAGCTAACGCGTTAAATCGACCGCCTG   [485]
Csp263                   T-GA----G-T-TGTGACTTTCGGAGCTAACGCGTTAAATCGACCGCCTG   [449]
Csanc240                 TTGA----G-T-TGTAACTTTCGAAGCTAACGCGTTAAATCGACCGCCTG   [445]
Cabdom                   TTGA----G-T-TGTGGCTTTCGGAGCTAACGCGTTAAATCGACCGCCTG   [607]
Ccfsim199                TTGA----G-T-TGTGGCTTTCGGAGCTAACGCGTTAAATCGACCGCCTG   [486]
BlFlor                   TTGA----G-T-TGTGGCTTTCGGAGCTAACGCGTTAAATCGACCGCCTG   [848]
Catric203                TTGA----G-T-TGTGGCTTTCGGAGCTAACGCGTTAAATCGACCGCCTG   [486]
Catric217                TTGA----G-T-TGTGGCTTTCGGAGCTAACGCGTTAAATCGACCGCCTG   [473]
Catric219                TTGA----G-T-TGTGGCTTTCGGAGCTAACGCGTTAAATCGACCGCCTG   [458]
Crufip                   TTGA----G-T-TGTGGCTTTCGGAGCTAACGCGTTAAATCGACCGCCTG   [919]
Crufipes220              TTGA----G-T-TGTGGCTTTCGGAGCTAACGCGTTAAATCGACCGCCTG   [466]
Csprengg222              TTGA----G-T-TGTGGCTTTCGGAGCTAACGCGTTAAATCGACCGCCTG   [459]
Crengg215                TTGA----G-T-TGTGGCTTTCGGAGCTAACGCGTTAAATCGACCGCCTG   [465]
Cfest                    T-GA----G-T-TATGGCTTTCGGAGCTAACGCGTTAAATCGACCGCCTG   [844]
Cvafe                    T-AA----G-T-TGTGGCTTTCGGAGCTAACGCGTTAAATCGACCGCCTG   [842]
CalLaev254               TTGA----G-C-TATGGCTTTCGAAGTTAACGCGTTAAATCGACCGCCTG   [469]
CalAlb191                TTGA----G-C-TATGGCTTTCGAAGTTAACGCGTTAAATCGACCGCCTG   [488]
EchAus253                TTGA----G-T-TATGACTTTCGAAGCTAACGCGTTAAATCGACCGCCTG   [466]
mbugAusGre               T-CA----G-T-TGTGACTTTCGAAGCTAACGCGTTAAATCGACCGCCTG   [858]
mbugMelAlb               T-AA----G-T-TGTGACTTTCGAAGCTAACGCGTTAAATCGACCGCCTG   [870]
mbugAntCraw              T-GA----G-T-TATAGCTTTCGAAGCTAACGCATTAAATCGACCGCCTG   [858]
mbugAmoLich              T-AA----G-T-TATGGCTTTCGTAGCTAACGCGTTAAATCGACCGCCTG   [844]
psyllidAphIner           T-AA----A-T-CGTAACTTTCGAAGCTAACGCGTTAAATCGACCGCCTG   [854]
Baumannia                T-GA----G-T-TATAGCTTTCGAAGCTAACGCATTAAATCGACCGCCTG   [894]
mbugPlanoCitr            T-GA----A-C-TGTGGCTTTCGTAGTTAACGCGTTAAATCGACCGCCTG   [853]
mbugDysBre               A-AA----G-C-CGTGGCTTTCGTAGCTAACGCGTTAAATCGACCGCCTG   [855]
psylBlasOccid            T-GA----G-C-CGTAGTTTTCGTAGCTAACGCGTTAAATCGACCGCCTG   [854]
SOPE_AF005235            T-GA----G-C-CGTGGCTTTCGGAGCTAACGCGTTAAATCGACCACCTG   [859]
SodGlosAY861701          T-GA----G-C-TGTGGCTTTCGGAGCTAACGCGTTAAATCGACCGCCTG   [879]
SOPE_AF548137            T-GA----G-T-CGTGGCTTTCGGAGCTAACGCGTTAAATCGACCGCCTG   [855]
SodGlosAP008232          T-GA----G-C-TGTGGCTTTCGGAGCTAACGCGTTAAATCGACCGCCTG   [854]
SitoZeamaisSym           T-GA----G-T-CGTAGCTTTCGGAGCTAACGCGTTAAATCGACCGCCTG   [852]
BreQuer                  T-GA----A-C-TGTGGCTTCCGGAGCTAACGCGTTAAGTCGACCGCCTG   [876]
LemiGrim                 T-GA----G-G-CGTGGCTTCCGGAGCTAACGCGTTAAATCGACCGCCTG   [848]
NotostigCarr226          C-AA----G-C-TGCGGCTTTCGAAGCTAACGCGTTAAATCGACCGCCTG   [623]
NoeetaPupilSym           T-GA----C-C-CGTGGCTTTCGGAGCTAACGCGTTAAATCGACCGCCTG   [709]
EwinAmer                 T-GA----C-C-CGTGGCTTCCGGAGCTAACGCGTTAAATCGACCGCCTG   [824]
HafniaSpNJ71             T-GA----C-C-CGTGGCTTCCGGAGCTAACGCGTTAAATCGACCGCCTG   [866]
PlesShig                 T-GA----G-G-CGTGGCTTCCGGAGCTAACGCGTTAAATCGACCGCCTG   [876]
RahnSp_NJ8               T-GA----C-C-CGTGGCTTCCGGAGCTAACGCGTTAAATCGACCGCCTG   [878]
HafniaSp270              T-GA----C-C-CGTGGCTTCCGGAGCTAACGCGTTAAATCGACCGCCTG   [880]
YersiniaSp               T-GA----G-C-CGTGGCTTTCGGAGCTAACGCGTTAAATCGACCGCCTG   [868]
FormicaFusSymAB018684    T-GA----G-G-CGTGGCTTCCGGAGCTAACGCGTTAAGTCGACCGCCTG   [64]
PlagMancSym              T-GA----G-C-CGTGGCTTTCGGAGCTAACGCGTTAAATAGACCGCCTG   [64]
PlagPigSym               T-GA----G-C-TGTGGCTTTCGGAGCTAACGCGTTAAATAGACCGCCTG   [64]

[                                 1060      1070      1080      1090      1100]
[                                 .         .         .         .         .]

PastMult                 GGGAGTACGGCCGCAAGGTTAAAACTCAAATGAATTGACGGGGGCCCGCA   [908]
EcoliK12                 GGGAGTACGGCCGCAAGGTTAAAACTCAAATGAATTGACGGGGGCCCGCA   [935]
ShigFlex                 GGGAGTACGGCCGCAAGGTTAAAACTCAAATGAATTGACGGGGGCCCGCA   [934]
SalmTyph                 GGGAGTACGGCCGCAAGGTTAAAACTCAAATGAATTGACGGGGGCCCGCA   [934]
ErwAmy                   GGGAGTACGGCCGCAAGGTTAAAACTCAAATGAATTGACGGGGGCCCGCA   [909]
KlebPneu                 GGGAGTACGGCCGCAAGGTTAAAACTCAAATGAATTGACGGGGGCCCGCA   [893]
CitrFreu                 GGGAGTACGGCCGCAAGGTTAAAACTCAAATGAATTGACGGGGGCCCGCA   [929]
PectCaro                 GGGAGTACGGCCGCAAGGTTAAAACTCAAATGAATTGACGGGGGCCCGCA   [903]
ErwCaro                  GGGAGTACGGCCGCAAGGTTAAAACTCAAATGAATTGACGGGGGCCCGCA   [887]
SerrMarc                 GGGAGTACGGCCGCAAGGTTAAAACTCAAATGAATTGACGGGGGCCCGCA   [914]
BrenAlni                 GGGAGTACGGCCGCAAGGTTAAAACTCAAATGAATTGACGGGGGCCCGCA   [927]
RegInsec                 GGGAGTACGGCCGCAAGGTTAAAACTCAAATGAATTGACGGGGGCCCGCA   [838]
HamDef                   GGGAGTACGGCCGCAAGGTTAAAACTCAAATGAATTGACGGGGGCCCGCA   [907]
VibChol                  GGGAGTACGGTCGCAAGATTAAAACTCAAATGAATTGACGGGGGCCCGCA   [928]
PseudAer                 GGGAGTACGGCCGCAAGGTTAAAACTCAAATGAATTGACGGGGGCCCGCA   [920]
HafAlvei                 GGGAGTACGGCCGCAAGGTTAAAACTCAAATGAATTGACGGGGGCCNGCA   [935]
PhotLum                  GGGAGTACGGCCGCAAGGTTAAAACTCAAATGAATTGACGGGGGCCCGCA   [931]
XenoNema                 GGGAGTACGGCCGCAAGGTTAAAACTCAAATGAATTGACGGGGGCCCGCA   [918]
YersPest                 GGGAGTACGGCCGCAAGGTTAAAACTCAAATGAATTGACGGGGGCCCGCA   [934]
RahnAqua                 GGGAGTACGGCCGCAAGGTTAAAACTCAAATGAATTGACGGGGGCCCGCA   [928]
AquaHayw                 GGGAGTACGGCCGCAAGGTTAAAACTCAAATGAATTGACGGGGGCCCGCA   [923]
mbugCyphAlp              GGGAGTACGACCGCAAGGTTAAAACTCAAATGAATTGACGGGGGCCCGCA   [908]
mbugParNot               GGGAGTACGACCGCAAGGTTAAAACTCAAATGAATTGACGGGGGCCCGCA   [916]
louseflyPseuCara         GGGAGTACGGCCGCAAGGTTAAAACTCAAATGAATTGACGGGGGCCCGCA   [940]
CampBCA01_188            GGGAGTACGGCCGCAAGGTTAAAACTCAAATGAATTGACGGGGGCCCGCA   [496]
Cpapa322                 GGGAGTACGGCCGCAAGGTTAAAACTCAAATGAATTGACGGGGGCCCGCA   [501]
Csp262                   GGGAGTACGGCCGCAAGGTTAAAACTCAAATGAATTGACGGGGGCCCGCA   [494]
Cetio264                 GGGAGTACGGCCGCAAGGTTAAAACTCAAATGAATTGACGGGGGCCCGCA   [493]
Csp259                   GGGAGTACGGCCGCAAGGTTAAAACTCAAATGAATTGACGGGGGCCCGCA   [473]
ColNipSym                GGGAGTACGGCCGCAAGGTTAAAACTCAAATGAATTGACGGGGGCCCGCA   [115]
Cleon225                 GGGAGTACGGCCGCAAGGTTAAAACTCAAATGAATTGACGGGGGCCCGCA   [514]
Csaun265                 GGGAGTACGGCCGCAAGGTTAAAACTCAAATGAATTGACGGGGGCCCGCA   [465]
Cgass243                 GGGAGTACGGCCGCAAGGTTAAAACTCAAATGAATTGACGGGGGCCCGCA   [494]
Cconi187                 GGGAGTACGGCCGCAAGGTTAAAACTCAAATGAATTGACGGGGGCCCGCA   [440]
Cvit231ii                GGGAGTACGGCCGCAAGGTTAAAACTCAAATGAATTGACGGGGGCCCGCA   [427]
Opi258cl1                GGGAGTACGGCCGCAAGGTTAAAACTCAAATGAATTGAGGGGGGCCCGCA   [556]
Oresp192                 GGGAGTACGGCCGCAAGGTTAAAACTCAAATGAATTGACGGGGGCCCGCN   [473]
Opis258cl2               GGGAGTACGGCCGCAAGGTTAAAACTCAAATGAATTGACGGGGGCCCGCA   [556]
Ohadd244                 GGGAGTACGGCCGCAAGGTTAAAACTCAAATGAATTGACGGGGGCCCGCA   [897]
Ohadd256                 GGGAGTACGGCCGCAAGGTTAAAACTCAAATGAATTGACGGGGGCCCGCA   [507]
Pfore255                 GGGAGTACGGCCGCAAGGTTAAAACTCAAATGAATTGACGGGGGCCCGCA   [479]
Plamel                   GGGAGTACGGTCGCAAGGTTAAAACTCAAATGAATTGACGGGGGCCCGCA   [115]
Phag189                  GGGAGTACAGCCGCAAGGTTAAAACTCAAATGAATTGACGGGGGCCCGCA   [449]
Pdecu190                 GGGAGTACGGCCGCAAGGTTAAAACTCAAATGAATTGACGGGGGCCCGCA   [491]
Pcupr252                 GGGAGTACGGCCGCAAGGTTAAAACTCAAATGAATTGACGGGGGCCCGCA   [530]
Phippom                  GGGAGTACGGCCGCAAGGTTAAAACTCAAATGAATTGACGGGGGCCCGCA   [115]
Pypsil                   GGGAGTACGGCCGCAAGGTTAAAACTCAAATGAATTGACGGGGGCCCGCA   [114]
Pdives                   GGGAGTACGGCCGCAAGGTTAAAACTCAAATGAATTGACGGGGGCCCGCA   [115]
Csp260                   GGGAGTACGACCGCAAGGTTAAAACTCAAATGAATTGACGGGGGCCCGCA   [505]
Coccul229                GGGAGTACGACCGCAAGGTTAAAACTCAAATGAATTGACGGGGGCCCGCA   [504]
Cclavis227               GGGAGTACGACCGCAAGGTTAAAACTCAAATGAATTGACGGGGGCCCGCA   [500]
Cpenn                    GGGAGTACGACCGCAAGGTTAAAACTCAAATGAATTGACGGGGGCCCGCA   [958]
Cchrom                   GGGAGTACGACCGCAAGGTTAAAACTCAAATGAATTGACGGGGGCCCGCA   [862]
Cherc                    GGGAGTACGACCGCAAGGTTAAAACTCAAATGAATTGACGGGGGCCCGCA   [930]
Cnova                    GGGAGTACGACCGCAAGGTTAAAACTCAAATGAATTGACGGGGGCCCGCA   [859]
Claev                    GGGAGTACGACCGCAAGGTTAAAACTCAAATGAATTGACGGGGGCCCGCA   [862]
Cligni                   GGGAGTACGACCGCAAGGTTAAAACTCAAATGAATTGACGGGGGCCCGCA   [879]
Ccast                    GGGAGTACGACCGCAAGGTTAAAACTCAAATGAATTGACGGGGGCCCGCA   [941]
Camer                    GGGAGTACGACCGCAAGGTTAAAACTCAAATGAATTGACGGGGGCCCGCA   [865]
Cquer                    GGGAGTACGACCGCAAGGTTAAAACTCAAATGAATTGACGGGGGCCCGCA   [513]
Csans                    GGGAGTACGACCGCAAGGTTAAAACTCAAATGAATTGACGGGGGCCCGCA   [863]
Cmarit185                GGGAGTACGACCGCAAGGTTAAAACTCAAATGAATTGACGGGGGCCCGCA   [513]
Cvicin                   GGGAGTACGACCGCAAGGTTAAAACTCAAATGAATTGACGGGGGCCCGCA   [866]
Csemit242                GGGAGTACGACCGCAAGGTTAAAACTCAAATGAATTGACGGGGGCCCGCA   [513]
Cocreat                  GGGAGTACGACCGCAAGGTTAAAACTCAAATGAATTGACGGGGGCCCGCA   [877]
Cclarit233               GGGAGTACGACCGCAAGGTTAAAACTCAAATGAATTGACGGGGGCCCGCA   [536]
Csayi                    GGGAGTACGACCGCAAGGTTAAAACTCAAATGAATTGACGGGGGCCCGCA   [858]
Chyatti186               GGGAGTACGACCGCAAGGTTAAAACTCAAATGAATTGACGGGGGCCCGCA   [536]
Csocius                  GGGAGTACGACCGCAAGGTTAAAACTCAAATGAATTGACGGGGGCCCGCA   [949]
Cschaef                  GGGAGTACGACCGCAAGGTTAAAACTCAAATGAATTGACGGGGGCCCGCA   [853]
Cnitidior201             GGGAGTACGACCGCAAGGTTAAAACTCAAATGAATTGACGGGGGCCCGCA   [514]
Csp224                   GGGAGTACGACCGCAAGGTTAAAACTCAAATGAATTGACGGGGGCCCGCA   [504]
Culcero                  GGGAGTACGACCGCAAGGTTAAAACTCAAATGAATTGACGGGGGCCCGCA   [869]
Csp261                   GGGAGTACGACCGCAAGGTTAAAACTCAAATGAATTGACGGGGGCCCGCA   [498]
Cconso239                GGGAGTACGACCGCAAGGTTAAAACTCAAATGAATTGACGGGGGCCCGCA   [518]
Csuff238                 GGGAGTACGACCGCAAGGTTAAAACTCAAATGAATTGACGGGGGCCCGCA   [497]
Clownei230               GGAAGTACGACCGCAAGGTTAAAACTCAAATGAATTGACGGGGGCCCGCA   [518]
Csilvicola               GGGAGTACGACCGCAAGGTTAAAACTCAAATGAATTGACGGGGGCCCGCA   [955]
Cbalz                    GGGAGTACGGCCGCAAGGTTAAAACTCAAATGAATTGACGGGGGCCCGCA   [944]
Csp221                   GGGAGTACGACCGCAAGGTTAAAACTCAAATGAATTGACGGGGGCCCGCA   [503]
Cseri                    GGGAGTACGACCGCAAGGTTAAAACTCAAATGAATTGACGGGGGCCCGCA   [980]
Cserice213               GGGAGTACGACCGCAAGGTTAAAACTCAAATGAATTGACGGGGGCCCGCA   [534]
Ccrassus223              GGGAGTACGACCGCAAGGTTAAAACTCAAATGAATTGACGGGGGCCCGCA   [502]
Ccrassus214              GGGAGTACGACCGCAAGGTTAAAACTCAAATGAATTGACGGGGGCCCGCA   [515]
Csp216                   GGGAGTACGACCGCAAGGTTAAAACTCAAATGAATTGACGGGGGCCCGCA   [535]
Csp263                   GGGAGTACGACCGCAAGGTTAAAACTCAAATGAATTGACGGGGGCCCGCA   [499]
Csanc240                 GGGAGTACGACCGCAAGGTTAAAACTCAAATGAATTGACGGGGGCCCGCA   [495]
Cabdom                   GGGAGTACGACCGCAAGGTTAAAACTCAAATGAATTGACGGGGGCCCGCA   [657]
Ccfsim199                GGGAGTACGACCGCAAGGTTAAAACTCAAATGAATTGACGGGGGCCCGCA   [536]
BlFlor                   GGGAGTACGACCGCAAGGTTAAAACTCAAATGAATTGACGGGGGCCCGCA   [898]
Catric203                GGGAGTACGACCGCAAGGTTAAAACTCAAATGAATTGACGGGGGCCCGCA   [536]
Catric217                GGGAGTACGACCGCAAGGTTAAAACTCAAATGAATTGACGGGGGCCCGCA   [523]
Catric219                GGGAGTACGACCGCAAGGTTAAAACTCAAATGAATTGACGGGGGCCCGCA   [508]
Crufip                   GGGAGTACGACCGCAAGGTTAAAACTCAAATGAATTGACGGGGGCCCGCA   [969]
Crufipes220              GGGAGTACGACCGCAAGGTTAAAACTCAAATGAATTGACGGGGGCCCGCA   [516]
Csprengg222              GGGAGTACGACCGCAAGGTTAAAACTCAAATGAATTGACGGGGGCCCGCA   [509]
Crengg215                GGGAGTACGACCGCAAGGTTAAAACTCAAATGAATTGACGGGGGCCCGCA   [515]
Cfest                    GGGAGTACGACCGCAAGGTTAAAACTCAAATGAATTGACGGGGGCCCGCA   [894]
Cvafe                    GGGAGTACGACCGCAAGGTTAAAACTCAAATGAATTGACGGGGGCCCGCA   [892]
CalLaev254               GGGAGTACGACCGCAAGGTTAAAACTCAAATGAATTGACGGGGGCCCGCA   [519]
CalAlb191                GGGAGTACGACCGCAAGGTTAAAACTCAAATGAATTGACGGGGGCCCGCA   [538]
EchAus253                GGGAGTACGACCGCAAGGTTAAAACTCAAATGAATTGACGGGGGCCCGCA   [516]
mbugAusGre               GGGAGTACGGCCGCAAGGTTAAAACTCAAATGAATTGACGGGGGCCCGCA   [908]
mbugMelAlb               GGGAGTACGGCCGCAAGGTTAAAACTCAAATGAATTGACGGGGGCCCGCA   [920]
mbugAntCraw              GGGAGTACGACCGCAAGGTTAAAACTCAAATGAATTGACGGGGGCCCGCA   [908]
mbugAmoLich              GGGAGTACGGCCGCAAGGTTAAAACTCAAATGAATTGACGGGGGCCCGCA   [894]
psyllidAphIner           GGAAGTACGGCCGCAAGGTTAAAACTCAAATGAATTGACGGGGGCCCGAA   [904]
Baumannia                GGGAGTACGACCGCAAGGTTAAAACTCAAATGAATTGACGGGGGCCCGCA   [944]
mbugPlanoCitr            GGGAGTACGGCCGCAAGGTTAAAACTCAAATGAATTGACGGGGGCCCGCA   [903]
mbugDysBre               GGGAGTACGGCCGCAAGGTTAAAACTCAAATGAATTGACGGGGGCCCGCA   [905]
psylBlasOccid            GGGAGTACGGCCGCAAGGTTAAAACTCAAATGAATTGACGGGGGCCCGCA   [904]
SOPE_AF005235            GGGAGTACGGCCGCAAGGTTAAAACTCAAATGAATTGACGGGGGCCCGCA   [909]
SodGlosAY861701          GGGAGTACGGCCGCAAGGTTAAAACTCAAATGAATTGACGGGGGCCCGCA   [929]
SOPE_AF548137            GGGAGTACGGCCGCAAGGTTAAAACTCAAATGAATTGACGGGGGCCCGCA   [905]
SodGlosAP008232          GGGAGTACGGCCGCAAGGTTAAAACTCAAATGAATTGACGGGGGCCCGCA   [904]
SitoZeamaisSym           GGGAGTACGGCCGCAAGGTTAAAACTCAAATGAATTGACGGGGGCCCGCA   [902]
BreQuer                  GGGAGTACGGCCGCAAGGTTAAAACTCAAATGAATTGACGGGGGCCCGCA   [926]
LemiGrim                 GGGAGTACGGCCGCAAGGTTAAAACTCAAATGAATTGACGGGGGCCCGCA   [898]
NotostigCarr226          GGGAGTACGGCCGCAAGGTTAAAACTCAAATGAATTGACGGGGGCCCGCA   [673]
NoeetaPupilSym           GGGAGTACGGCCGCAAGGTTAAAACTCAAATGAATTGACGGGGGCCCGCA   [759]
EwinAmer                 GGGAGTACGGCCGCAAGGTTAAAACTCAAATGAATTGACGGGGGCCCGCA   [874]
HafniaSpNJ71             GGGAGTACGGCCGCAAGGTTAAAACTCAAATGAATTGACGGGGGCCCGCA   [916]
PlesShig                 GGGAGTACGGCCGCAAGGTTAAAACTCAAATGAATTGACGGGGGCCCGCA   [926]
RahnSp_NJ8               GGGAGTACGGCCGCAAGGTTAAAACTCAAATGAATTGACGGGGGCCCGCA   [928]
HafniaSp270              GGGAGTACGGCCGCAAGGTTAAAACTCAAATGAATTGACGGGGGCCCGCA   [930]
YersiniaSp               GGGAGTACGGCCGCAAGGTTAAAACTCAAATGAATTGACGGGGGCCCGCA   [918]
FormicaFusSymAB018684    GGGAGTACGGCCGCAAGGTTAAAACTCAAATGAATTGACGGGGGCCCGCA   [114]
PlagMancSym              GGGAGTACGGCCGCAAGGTTAAAACTCAAATGAATTGACGGGGGCCCGCA   [114]
PlagPigSym               GGGAGTACGGCCGCAAGGTTAAAACTCAAATGAATTGACGGGGGCCCGCA   [114]

[                                 1110      1120      1130      1140      1150]
[                                 .         .         .         .         .]

PastMult                 CAAGCGGTGGAGCATGTGGTTTAATTCGATGCAACGCGAAGAACCTTACC   [958]
EcoliK12                 CAAGCGGTGGAGCATGTGGTTTAATTCGATGCAACGCGAAGAACCTTACC   [985]
ShigFlex                 CAAGCGGTGGAGCATGTGGTTTAATTCGATGCAACGCGAAGAACCTTACC   [984]
SalmTyph                 CAAGCGGTGGAGCATGTGGTTTAATTCGATGCAACGCGAAGAACCTTACC   [984]
ErwAmy                   CAAGCGGTGGAGCATGTGGTTTAATTCGATGCAACGCGAAGAACCTTACC   [959]
KlebPneu                 CAAGCGGTGGAGCATGTGGTTTAATTCGATGCAACGCGAAGAACCTTACC   [943]
CitrFreu                 CAAGCGGTGGAGCATGTGGTTTAATTCGATGCAACGCGAAGAACCTTACC   [979]
PectCaro                 CAAGCGGTGGAGCATGTGGTTTAATTCGATGCAACGCGAAGAACCTTACC   [953]
ErwCaro                  CAAGCGGTGGAGCATGTGGTTTAATTCGATGCAACGCGAAGAACCTTACC   [937]
SerrMarc                 CAAGCGGTGGAGCATGTGGTTTAATTCGATGCAACGCGAAGAACCTTACC   [964]
BrenAlni                 CAAGCGGTGGAGCATGTGGTTTAATTCGATGCAACGCGAAGAACCTTACC   [977]
RegInsec                 CAAGCGGTGGAGCATGTGGTTTAATTCGATGCAACGCGAAGAACCTTACC   [888]
HamDef                   CAAGCGGTGGAGCATGTGGTTTAATTCGATGCAACGCGAAGAACCTTACC   [957]
VibChol                  CAAGCGGTGGAGCATGTGGTTTAATTCGATGCAACGCGAAGAACCTTACC   [978]
PseudAer                 CAAGCGGTGGAGCATGTGGTTTAATTCGAAGCAACGCGAAGAACCTTACC   [970]
HafAlvei                 CAAGCGGTGGAGCATGTGGTTTAATTCGATGNAACGCGAAGAACCTTACC   [985]
PhotLum                  CAAGCGGTGGAGCATGTGGTTTAATTCGATGCAACGCGAAGAACCTTACC   [981]
XenoNema                 CAAGCGGTGGAGCATGTGGTTTAATTCGATGCAACGCGAAGAACCTTACC   [968]
YersPest                 CAAGCGGTGGAGCATGTGGTTTAATTCGATGCAACGCGAAGAACCTTACC   [984]
RahnAqua                 CAAGCGGTGGAGCATGTGGTTTAATTCGATGCAACGCGAAGAACCTTACC   [978]
AquaHayw                 CAAGCGGTGGAGCATGTGGTTTAATTCGATGCAACGCGAAGAACCTTACC   [973]
mbugCyphAlp              CAAGCGGTGGAGCATGTGGTTTAATTCGATGCAACGCGAAGAACCTTACC   [958]
mbugParNot               CAAGCGGTGGAGCATGTGGTTTAATTCGATGCAACGCGAAAAACCTTACC   [966]
louseflyPseuCara         CAAGCGGTGGAGCATGTGGTTTAATTCGATGCAACGCGAAAAACCTTACC   [990]
CampBCA01_188            CAAGCGGTGGAGCATGTGGTTTAATTCGATGCAACGCGAAGAACCTTACC   [546]
Cpapa322                 CAAGCGGTGGAGCATGTGGTTTAATTCGATGCAACGCGAAGAACCTTACC   [551]
Csp262                   CAAGCGGTGGAGCATGTGGTTTAATTCGATGCAACGCGAAGAACCTTACC   [544]
Cetio264                 CAAGCGGTGGAGCATGTGGTTTAATTCGATGCAACGCGAAGAACCTTACC   [543]
Csp259                   CAAGCGGTGGAGCATGTGGTTTAATTCGATGCAACGCGAAGAACCTTACC   [523]
ColNipSym                CAAGCGGTGGAGCATGTGGTTTAATTCGATGCAACGCGAAGAACCTTACC   [165]
Cleon225                 CAAGCGGTGGAGCATGTGGTTTAATTCGATGCAACGCGAAGAACCTTACC   [564]
Csaun265                 CAAGCGGTGGAGCATGTGGTTTAATTCGATGCAACGCGAAGAACCTTACC   [515]
Cgass243                 CAAGCGGTGGAGCATGTGGTTTAATTCGATGCAACGCGAAAAACCTTACC   [544]
Cconi187                 CAAGCGGTGGAGCATGTGGTTTAATTCGATGCAACGCGAAGAACCTTACC   [490]
Cvit231ii                CAAGCGGTGGAGCATGTGGTTTAATTCGATGCAACGCGAAGAACCTTACC   [477]
Opi258cl1                CAAGCGGTGGAGCATGTGGTTTAATTCGATGCAACGCGAAAAACCTTACC   [606]
Oresp192                 CAAGCGGTGGAGCATGTGGTTTAATTNGATGCAACGCGAAAAACCTTACC   [523]
Opis258cl2               CAAGCGGTGGAGCACGTGGTTTAATTCGATGCAACGCGAAGAACCTTACC   [606]
Ohadd244                 CAAGCGGTGGAGCATGTGGTTTAATTCGATGCAACGCGAAAAACCTTACC   [947]
Ohadd256                 CAAGCGGTGGAGCATGTGGTTTAATTCGATGCAACGCGAAAAACCTTACC   [557]
Pfore255                 CAAGCGGTGGAGCATGTGGTTTAATTCGATGCAACGCGAAGAACCTTACC   [529]
Plamel                   CAAGCGGTGGAGCATGTGGTTTAATTCGATGCAACGCGAAGAACCTTACC   [165]
Phag189                  CAAGCGGTGGAGCATGTGGTTTAATTCGATGCAACGCGAAGAACGTTACC   [499]
Pdecu190                 CAAGCGGTGGAGCATGTGGTTTAATTCGATGCAACGCGAAGAACCTTACC   [541]
Pcupr252                 CAAGCGGTGGAGCATGTGGTTTAATTCGATGCAACGCGAAGAACCTTACC   [580]
Phippom                  CAAGCGGTGGAGCATGTGGTTTAATTCGATGCAACGCGAAAAACCTTACC   [165]
Pypsil                   CAAGCGGTGGAGCATGTGGTTTAATTCGATGCAACGCGAAGAACCTTACC   [164]
Pdives                   CAAGCGGTGGAGCATGTGGTTTAATTCGATGCAACGCGAAAAACCTTACC   [165]
Csp260                   CAAGCGGTGGAGCATGTGGTTTAATTCGATGCAACACGAAGAACCTTACC   [555]
Coccul229                CAAGCGGTGGAGCATGTGGTTTAATTCGATGCAACACGAAGAACCTTACC   [554]
Cclavis227               CAAGCGGTGGAGCATGTGGTTTAATTCGATGCAACACGAAGAACCTTACC   [550]
Cpenn                    CAAGCGGTGGAGCATGTGGTTTAATTCGATGCAACACGAAGAACCTTACC   [1008]
Cchrom                   CAAGCGGTGGAGCATGTGGTTTAATTCGATGCAACACGAAGAACCTTACC   [912]
Cherc                    CAAGCGGTGGAGCATGTGGTTTAATTCGATGCAACACGAAGAACCTTACC   [980]
Cnova                    CAAGCGGTGGAGCATGTGGTTTAATTCGATGCAACACGAAGAACCTTACC   [909]
Claev                    CAAGCGGTGGAGCATGTGGTTTAATTCGATGCAACACGAAGAACCTTACC   [912]
Cligni                   CAAGCGGTGGAGCATGTGGTTTAATTCGATGCAACACGAAGAACCTTACC   [929]
Ccast                    CAAGCGGTGGAGCATGTGGTTTAATTCGATGCAACACGAAGAACCTTACC   [991]
Camer                    CAAGCGGTGGAGCATGTGGTTTAATTCGATGCAACACGAAGAACCTTACC   [915]
Cquer                    CAAGCGGTGGAGCATGTGGTTTAATTCGATGCAACACGAAGAACCTTACC   [563]
Csans                    CAAGCGGTGGAGCATGTGGTTTAATTCGATGCAACACGAAGAACCTTACC   [913]
Cmarit185                CAAGCGGTGGAGCATGTGGTTTAATTCGATGCAACACGAAGAACCTTACC   [563]
Cvicin                   CAAGCGGTGGAGCATGTGGTTTAATTCGATGCAACACGAAGAACCTTACC   [916]
Csemit242                CAAGCGGTGGAGCATGTGGTTTAATTCGATGCAACACGAAGAACCTTACC   [563]
Cocreat                  CAAGCGGTGGAGCATGTGGTTTAATTCGATGCAACACGAAGAACCTTACC   [927]
Cclarit233               CAAGCGGTGGAGCATGTGGTTTAATTCGATGCAACACGAAGAACCTTACC   [586]
Csayi                    CAAGCGGTGGAGCATGTGGTTTAATTCGATGCAACACGAAGAACCTTACC   [908]
Chyatti186               CAAGCGGTGGAGCATGTGGTTTAATTCGATGCAACACGAAGAACCTTACC   [586]
Csocius                  CAAGCGGTGGAGCATGTGGTTTAATTCGATGCAACACGAAGAACCTTACC   [999]
Cschaef                  CAAGCGGTGGAGCATGTGGTTTAATTCGATGCAACACGAAGAACCTTACC   [903]
Cnitidior201             CAAGCGGTGGAGCATGTGGTTTAATTCGATGCAACACGAAGAACCTTACC   [564]
Csp224                   CAAGCGGTGGAGCATGTGGTTTAATTCGATGCAACACGAAGAACCTTACC   [554]
Culcero                  CAAGCGGTGGAGCATGTGGTTTAATTCGATGCAACACGAAGAACCTTACC   [919]
Csp261                   CAAGCGGTGGAGCATGTGGTTTAATTCGATGCAACACGAAGAACCTTACC   [548]
Cconso239                CAAGCGGTGGAGCATGTGGTTTAATTCGATGCAACACGAAGAACCTTACC   [568]
Csuff238                 CAAGCGGTGGAGCATGTGGTTTAATTCGATGCAACACGAAGAACCTTACC   [547]
Clownei230               CAAGCGGTGGAGCATGTGGTTTAATTCGATGCAACACGAAGAACCTTACC   [568]
Csilvicola               CAAGCGGTGGAGCATGTGGTTTAATTCGATGCAACACGAAGAACCTTACC   [1005]
Cbalz                    CAAGCGGTGGAGCATGTGGTTTAATTCGATGCAACACGAAGAACCTTACC   [994]
Csp221                   CAAGCGGTGGAGCATGTGGTTTAATTCGATGCAACACGAAGAACCTTACC   [553]
Cseri                    CAAGCGGTGGAGCATGTGGTTTAATTCGATGCAACACGAAGAACCTTACC   [1030]
Cserice213               CAAGCGGTGGAGCATGTGGTTTAATTCGATGCAACACGAAGAACCTTACC   [584]
Ccrassus223              CAAGCGGTGGAGCATGTGGTTTAATTCGATGCAACACGAAGAACCTTACC   [552]
Ccrassus214              CAAGCGGTGGAGCATGTGGTTTAATTCGATGCAACACGAAGAACCTTACC   [565]
Csp216                   CAAGCGGTGGAGCATGTGGTTTAATTCGATGCAACACGAAGAACCTTACC   [585]
Csp263                   CAAGCGGTGGAGCATGTGGTTTAATTCGATGCAACACGAAGAACCTTACC   [549]
Csanc240                 CAAGCGGTGGAGCATGTGGTTTAATTCGATGCAACACGAAGAACCTTACC   [545]
Cabdom                   CAAGCGGTGGAGCATGTGGTTTAATTCGATGCAACACGAAGAACCTTACC   [707]
Ccfsim199                CAAGCGGTGGAGCATGTGGTTTAATTCGATGCAACACGAAGAACCTTACC   [586]
BlFlor                   CAAGCGGTGGAGCATGTGGTTTAATTCGATGCAACACGAAGAACCTTACC   [948]
Catric203                CAAGCGGTGGAGCATGTGGTTTAATTCGATGCAACACGAAGAACCTTACC   [586]
Catric217                CAAGCGGTGGAGCATGTGGTTTAATTCGATGCAACACGAAGAACCTTACC   [573]
Catric219                CAAGCGGTGGAGCATGTGGTTTAATTCGATGCAACACGAAGAACCTTACC   [558]
Crufip                   CAAGCGGTGGAGCATGTGGTTTAATTCGATGCAACACGAAGAACCTTACC   [1019]
Crufipes220              CAAGCGGTGGAGCATGTGGTTTAATTCGATGCAACACGAAGAACCTTACC   [566]
Csprengg222              CAAGCGGTGGAGCATGTGGTTTAATTCGATGCAACACGAAGAACCTTACC   [559]
Crengg215                CAAGCGGTGGAGCATGTGGTTTAATTCGATGCAACACGAAGAACCTTACC   [565]
Cfest                    CAAGCGGTGGAGCATGTGGTTTAATTCGATGCAACACGAAGAACCTTACC   [944]
Cvafe                    CAAGCGGTGGAGCATGTGGTTTAATTCGATGCAACACGAAGAACCTTACC   [942]
CalLaev254               CAAGCGGTGGAGCATGTGGTTTAATTCGATGCAACGCGAAAAACCTTACC   [569]
CalAlb191                CAAGCGGTGGAGCATGTGGTTTAATTCGATGCAACGCGAAAAACCTTACC   [588]
EchAus253                CAAGCGGTGGAGCATGTGGTTTAATTCGATGCAACGCGAAGAACCTTACC   [566]
mbugAusGre               CAAGCGGTGGAGCATGTGGTTTAATTCGATGCAACGCGAAAAACCTTACC   [958]
mbugMelAlb               CAAGCGGTGGAGCATGTGGTTTAATTCGATGCAACGCGAAAAACCTTACC   [970]
mbugAntCraw              CAAGCGGTGGAGCATGTGGTTTAATTCGATGCAACGCGAAAAACCTTACC   [958]
mbugAmoLich              CAAGCGGTGGAGCATGTGGTTTAATTCGATGCAACGCGAAAAACCTTACC   [944]
psyllidAphIner           CAAGCGGTGGAGCATGTGGTTTAATTCGATGCAACGCGAAAAACCTTACC   [954]
Baumannia                CAAGCGGTGGAGCATGTGGTTTAATTCGATACAACGCGAAGAACCTTACC   [994]
mbugPlanoCitr            CAAGCGGTGGAGCATGTGGTTTAATTCGATGCAACGCGAAGAACCTTACC   [953]
mbugDysBre               CAAGCGGTGGAGCATGTGGTTTAATTCGATGCAACGCGAAGAACCTTACC   [955]
psylBlasOccid            CAAGCGGTGGAGCATGTGGTTTAATTCGATGCAACGCGAAAAACCTTACC   [954]
SOPE_AF005235            CAAGCGGTGGAGCATGTGGTTTAATTCGATGCAACGCGAAGAACCTTACC   [959]
SodGlosAY861701          CAAGCGGTGGAGCATGTGGTTTAATTCGATGCAACGCGAAGAACCTTACC   [979]
SOPE_AF548137            CAAGCGGTGGAGCATGTGGTTTAATTCGATGCAACGCGAAGAACCTTACC   [955]
SodGlosAP008232          CAAGCGGTGGAGCATGTGGTTTAATTCGATGCAACGCGAAGAACCTTACC   [954]
SitoZeamaisSym           CAAGCGGTGGAGCATGTGGTTTAATTCGATGCAACGCGAAGAACCTTACC   [952]
BreQuer                  CAAGCGGTGGAGCATGTGGTTTAATTCGATGCAACGCGAAGAACCTTACC   [976]
LemiGrim                 CAAGCGGTGGAGCATGTGGTTTAATTCGATGCAACGCGAAGAACCTTACC   [948]
NotostigCarr226          CAAGCGGTGGAGCATGTGGTTTAATTCGATGCAACGCGGAAAACCTTACC   [723]
NoeetaPupilSym           CAAGCGGTGGAGCATGTGGTTTAATTCGATGCAACGCGAAGAACCTTACC   [809]
EwinAmer                 CAAGCGGTGGAGCATGTGGTTTAATTCGATGCAACGCGAAGAACCTTACC   [924]
HafniaSpNJ71             CAAGCGGTGGAGCATGTGGTTTAATTCGATGCAACGCGAAGAACCTTACC   [966]
PlesShig                 CAAGCGGTGGAGCATGTGGTTTAATTCGATGCAACGCGAAGAACCTTACC   [976]
RahnSp_NJ8               CAAGCGGTGGAGCATGTGGTTTAATTCGATGCAACGCGAAGAACCTTACC   [978]
HafniaSp270              CAAGCGGTGGAGCATGTGGTTTAATTCGATGCAACGCGAAGAACCTTACC   [980]
YersiniaSp               CAAGCGGTGGAGCATGTGGTTTAATTCGATGCAACGCGAAGAACCTTACC   [968]
FormicaFusSymAB018684    CAAGCGGTGGAGCATGTGGTTTAATTCGATGCAACGCGAAGAACCTTACC   [164]
PlagMancSym              CAAGCGGTGGAGCATGTGGTTTAATTCGATGCAACGCGAAAAACCTTACC   [164]
PlagPigSym               CAAGCGGTGGAGCATGTGGTTTAATTCGATGCAACGCGAAGAACCTTACC   [164]

[                                 1160      1170      1180      1190      1200]
[                                 .         .         .         .         .]

PastMult                 TACTTTTGACATCCTAAGAAGAG-CTCAGAGATGAGCT-TGTGCCT--TC   [1004]
EcoliK12                 TGGTCTTGACATCCACAGAACTT-TCCAGAGATGGATT-GGTGCCT--TC   [1031]
ShigFlex                 TGGTCTTGACATCCACGGAAGTT-TTCAGAGATGAGAA-TGTGCCT--TC   [1030]
SalmTyph                 TGGTCTTGACATCCACAGAACTT-TCCAGAGATGGATT-GGTGCCT--TC   [1030]
ErwAmy                   TGGCCTTGACATCCACGGAATTC-TGCAGAGATGCGGA-AGTGCCT--TC   [1005]
KlebPneu                 TGGTCTTGACATCCACAGAACTT-TCCAGAGATGGATT-GGTGCCT--TC   [989]
CitrFreu                 TACTCTTGACATCCAGAGAACTT-AGCAGAGATGCTTT-GGTGCCT--TC   [1025]
PectCaro                 TACTCTTGACATCCAGAGAACTT-AGCAGAGATGCTTT-GGTGCCT--TC   [999]
ErwCaro                  TACTCTTGACATCCACAGAATTT-GGCAGAGATGCCTT-AGTGCCT--TC   [983]
SerrMarc                 TACTCTTGACATCCAGAGAACTT-TCCAGAGATGGATT-GGTGCCT--TC   [1010]
BrenAlni                 TACTCTTGACATCCTCAGAAGAG-ACTGGAGACAGTTT-TGTGCCT--TC   [1023]
RegInsec                 TACTCTTGACATCCACGGAATTG-AGCAGAGATGCTTA-AGTGCCT--TC   [934]
HamDef                   TACTCTTGACATCCACGGAATTG-TGCAGAGATGCGCA-AGTGCCT--TC   [1003]
VibChol                  TACTCTTGACATCCAGAGAATCT-AGCGGAGACGCTGG-AGTGCCT--TC   [1024]
PseudAer                 TGGCCTTGACATGCTGAGAACTT-TCCAGAGATGGATT-GGTGCCT--TC   [1016]
HafAlvei                 TACTCTTGACATCCAGAGAATTT-AGCAGAGATGCTTT-AGTGCCT--TC   [1031]
PhotLum                  TACTCTTGACATCCTCAGAATTT-GCTGGAGACAGCGA-AGTGCCT--TA   [1027]
XenoNema                 TACTCTTGACATCCACGGAATNC-GGCAGAGATGCCGG-AGTGCCT--TC   [1014]
YersPest                 TACTCTTGACATCCACAGAATTT-GGCAGAGATGCTAA-AGTGCCT--TC   [1030]
RahnAqua                 TACTCTTGACATCCACGGAATTC-GCCAGAGATGGCTT-AGTGCCT--TC   [1024]
AquaHayw                 TACTCTTGACATCCAGAGAAGGT-TCCAGAGATGGGAC-TGTGCCT--TC   [1019]
mbugCyphAlp              TACTTTTGACATCCAGAGAACTT-AGTAGAGATACTTT-GGTGCCT--TC   [1004]
mbugParNot               TACTTTTGACATCCAGAGAACTT-AACAGAAATGTTTT-GGTGCCT--TC   [1012]
louseflyPseuCara         TACTCTTGACATCCAAAGAACTT-AGCAGAGATGCTTT-GGTGCCT--TC   [1036]
CampBCA01_188            TACTCTTGACATCCAGAGAACTG-TGTAGAGATATACG-GGTGCCT--TT   [592]
Cpapa322                 TACTCTTGACATCCAGAGAACTG-TGTAGAGATATATG-GGTGCCT--TC   [597]
Csp262                   TACTCTTGACATCCAGAGGACTA-TGTAGAGATATATG-GGTGCCT--TC   [590]
Cetio264                 TACTCTTGACATCCAAAGAACCA-TATAGAGATATGTG-GGTGCCT--TC   [589]
Csp259                   TACTCTTGACATCCAAAGAACTA-TATAGAGATATATG-GGTGCCT--TC   [569]
ColNipSym                TACTCTTGACATCCAGAGAACTA-TGTAGAGATATGTG-GGTGCCT--TC   [211]
Cleon225                 TACTCTTGACATCCAGAGAACTA-TGTAGAGATATATG-GGTGCCT--TC   [610]
Csaun265                 TACTCTTGACATCCAGAGAACTA-TATAGAGATATATG-GGTGCCTTTAC   [563]
Cgass243                 TACTCTTGACATCCAGAGAACTA-TATAGAGATATGTA-GGTGCCT--TC   [590]
Cconi187                 TACTCTTGACATCCAGAGAACTA-TGTAGAGATATATG-GGTGCCT--TT   [536]
Cvit231ii                TACTCTTGACATCCAAAGAACCG-CATAGAGATATGCG-GGTGCCT--TA   [523]
Opi258cl1                TACTCTTGACATCCAAAGAACCA-TATAGAGATATATG-GGTGCCT--TA   [652]
Oresp192                 TACTCTTGACATCCAAAGAACCA-TATAGAGATATATG-GGTGCCT--TA   [569]
Opis258cl2               TACTCTTGACATACACAGAATTC-GGCAGAGATGCCTT-AGTGCCT--TC   [652]
Ohadd244                 TACTCTTGACATCCAAAGAACTA-TATAGAGATATATA-GGTGCCT--TC   [993]
Ohadd256                 TACTCTTGACATCCAAAGAACTA-TATAGAGATATATG-GGTGCCT--TC   [603]
Pfore255                 TACCCTTGACATCCAAAGAACTG-CATAGAGATATGCA-GGTGCCT--TC   [575]
Plamel                   TACCCTTGACATCCAAAGAACTG-CGTAGAGATACACA-GGTGCCT--TC   [211]
Phag189                  TACCCTTGACATCCAAAGAACTG-TGTAGAGATATGCA-GGTGACT--TC   [545]
Pdecu190                 TACCCTTGACATCCAAAGAACTG-TATAGAGATATTACAGGTGCCT--TC   [588]
Pcupr252                 TACTCTTGACATCCAAAGAACTA-CGTAGAGATACATA-GGTGCCT--TC   [626]
Phippom                  TACCCTTGACATCCAAAGAACTA-TATAGAGATATATG-GGTGCCT--TC   [211]
Pypsil                   TACCCTTGACATCCAAAGAACTG-CGTAGAGATATGCA-GGTGCCT--TC   [210]
Pdives                   TACCCTTGACATCTAAAGAACTG-TGTAGAGATATACG-GGTGCCT--TC   [211]
Csp260                   TACTCTTGACATCCAAAGAACTA-CGTAGAGATATGTG-GGTGCCT--TC   [601]
Coccul229                TACTCTTGACATCCAAAGAACTA-CATAGAGATATGTG-GGTGCCT--TC   [600]
Cclavis227               TACTCTTGACATCCAAAGAACTA-CGTAGAGATATGTG-GGTGCCT--TC   [596]
Cpenn                    TACTCTTGACATCCAAAGAATCT-TATAGAAATATAAG-AGTGCCT--TC   [1054]
Cchrom                   TACTCTTGACATCCAAAGAATCT-TATAGAAATATGAG-AGTGCCT--TC   [958]
Cherc                    TACTCTTGACATCCAAAGAATCT-TATAGAAATATGAG-AGTGCCT--TC   [1026]
Cnova                    TACTCTTGACATCCAAAGAATCT-TATAGAAATATGAG-AGTGCCT--TC   [955]
Claev                    TACTCTTGACATCCAAAGAATCT-TATAGAAATATGAG-AGTGCCT--TC   [958]
Cligni                   TACTCTTGACATCCAAAGAATCT-TATAGAAATATGAG-AGTGCCT--TC   [975]
Ccast                    TACTCTTGACATCCAAAGAATCT-TGTAGAAATATGAG-AGTGCCT--TC   [1037]
Camer                    TACTCTTGACATCCAAAGAGTCT-TATAGAAATATGAG-AGTGCCT--TC   [961]
Cquer                    TACTCTTGACATCCAAAGAATCT-CATAGAAATACGAG-AGTGCCT--TC   [609]
Csans                    TACTCTTGACATCCAAAGAATCA-CATAGAAATATGAG-AGTGCCT--TA   [959]
Cmarit185                TACTCTTGACATCCAAAGAATCG-CATAGAAATATGAG-AGTGCCT--TC   [609]
Cvicin                   TACTCTTGACATCCAAAGAATCG-CATAGAAATATGAG-AGTGCCC--TC   [962]
Csemit242                TACTCTTGACATCCAAAGAATCG-CATAGAAATATGAG-AGTGCCT--TC   [609]
Cocreat                  TACTCTTGACATCCAAAGAATCT-TATAGAAATATGAG-AGTGCCT--TC   [973]
Cclarit233               TACTCTTGACATCCAAAGAATCT-TATAGAAATATGAG-AGTGCCT--TC   [632]
Csayi                    TACTCTTGACATCCAAAGAATCG-CATAGAAATATGAG-AGTGCCT--TC   [954]
Chyatti186               TACTCTTGACATCCAAAGAATCA-CATAGAAATATGAG-AGTGCCT--TC   [632]
Csocius                  TACTCTTGACATCCAGAGAATCA-TGTAAAAATATGTG-AGTGCCT--TC   [1045]
Cschaef                  TACTCTTGACATCCAAAGAATCT-TATAGAAATATGAG-AGTGCCT--TC   [949]
Cnitidior201             TACTCTTGACATCCAAAGAACTG-TATAGAGATATATG-GGTGCCT--TC   [610]
Csp224                   TACTCTTGACATCCAAAGAACTA-TGTAGAGATATATA-GGTGCCT--TC   [600]
Culcero                  TACTCTTGACATCCAAAGAACCA-TGTAGAGATATGTG-GGTGCCT--TA   [965]
Csp261                   TACTCTTGACATCCAAAGAACTG-TGTAGAGATATACG-GGTGCCT--TA   [594]
Cconso239                TACTCTTGACATCCAAAGAACTA-TTTAGAAATAAATG-GGTGCCT--TC   [614]
Csuff238                 TACTCTTGACATCCAAAGAACTA-TTTAGAAATAAATA-GGTGCCT--TC   [593]
Clownei230               TACTCTTGACATCCAAAGAACTA-TTTAGAAATAAGTG-GGTGCCT--TC   [614]
Csilvicola               TACTCTTGACATCCAAAGAACCA-TGTAGAGATATATG-GGTGCCG--TT   [1051]
Cbalz                    TACTCTTGACATCCAAAGAACTA-CATAGAGATATGTA-GGTACCT--TA   [1040]
Csp221                   TACTCTTGACATCCAAAGAACTG-TGTAGAGATACGCG-GGTGCCT--TA   [599]
Cseri                    TACTCTTGACATCCAAAGAACTG-TGTAGAAATATGCG-GGTGCCT--TA   [1076]
Cserice213               TACTCTTGACATCCAAAGAACTG-TGTAGAAATATGCG-GGTGCCT--TA   [630]
Ccrassus223              TACTCTTGACATCCAAAGAACTG-CATAGAGATATGTG-GGTGCCT--TA   [598]
Ccrassus214              TACTCTTGACATCCAAAGAACTG-CGTAGAGATATGCG-GGTGCCT--TA   [611]
Csp216                   TACTCTTGACATCCAAAGAACTG-AATAGAGATATTCG-GGTGCCT--TA   [631]
Csp263                   TACTCTTGACATCCAAAGAACTG-CATAGAGATATGCA-GGTGCCT--AC   [595]
Csanc240                 TACTCTTGACATCCAAAGAACTG-CGTAGAGATATGCA-GGTGCCT--TC   [591]
Cabdom                   TACTCTTGACATCCAAAGAACTG-TGTAGAGATATGCA-GGTGCCT--TC   [753]
Ccfsim199                TACTCTTGACATCCAAAGAACCG-TATAGAGATATATG-GGTGCCT--TA   [632]
BlFlor                   TACTCTTGACATCCAAAGAACTG-TGTAGAGATATGCA-GGTGCCT--TC   [994]
Catric203                TACTCTTGACATCCAAAGAACTG-TGTAGAGATATGCA-GGTGCCT--TC   [632]
Catric217                TACTCTTGACATCCAAAGAACTG-TGTAGAGATATGCA-GGTGCCT--TC   [619]
Catric219                TACTCTTGACATCCAAAGAACTG-TGTAGAGATATGCA-GGTGCCT--TC   [604]
Crufip                   TACTCTTGACATCCAAAGAACTA-CATAGAGATATGTA-GGTGCCT--TC   [1065]
Crufipes220              TACTCTTGACATCCAAAGAACTA-CATAGAGATATGTA-GGTGCCT--TC   [612]
Csprengg222              TACTCTTGACATCCAAAGAACTA-CATAGAGATATGTA-GGTGCCT--TC   [605]
Crengg215                TACTCTTGACATCCAAAGAACTA-CATAGAGATATGTA-GGTGCCT--TC   [611]
Cfest                    TACTCTTGACATCCAAAGAACCA-TATAGAGATATATG-GGTGCCT--TC   [990]
Cvafe                    TACTCTTGACATCCAAAGAACTA-CATAGAGATATGTG-GGTGCCT--TC   [988]
CalLaev254               TACTCTTGACATCCAGAGAACCA-AGTAGAGATACATG-GGTGCCT--TA   [615]
CalAlb191                TACTCTTGACATCCAAAGAACCAAAGTAGAGATACATG-GGTGCCT--TC   [635]
EchAus253                TACTCTTGACATCCAAAGAACTG-TATAGAGATATACA-GGTGCCT--TC   [612]
mbugAusGre               TACTCTTGACATCCAGAGTACTA-AATAGAGATATTTA-GGTGCCT--TA   [1004]
mbugMelAlb               TACTCTTGACATCCAGAGTACTA--ATAGAAATATTTA-GGTGCCT--TA   [1015]
mbugAntCraw              TACTCTTGACATCCAGAGAATTA-AGCAGAAATACTTA-AGTGCCT--TT   [1004]
mbugAmoLich              TACTCTTGACATCCAAAGAACTA-AGTAGAGATATTTA-GGTGCCT--TC   [990]
psyllidAphIner           TACTCTTGACATCCAGAGAACTA-AGCAGAAATGCTCT-GGTGCCT--TT   [1000]
Baumannia                TACTCTTGACATCCAGAGAATAA-AGCAGAAAAGTTTT-AGTGCCT--AC   [1040]
mbugPlanoCitr            TACTCTTGACATCCAGAGAACTT-AGCAGAGATGTTTT-GGTACCT--TC   [999]
mbugDysBre               TACTCTTGACATCCAGAGAATTT-AGCAGAGATGCTTT-AGTGCCT--TT   [1001]
psylBlasOccid            TACTCTTGACATCCAGAGTACTC-GGCAGAAATGCCTT-GGTGCCT--TA   [1000]
SOPE_AF005235            TACTCTTGACATCCAGAGAACTT-GGCAGAAATGCCTT-GGTGCCT--TC   [1005]
SodGlosAY861701          TACTCTTGACATCCAGAGAACTT-GGCAGAGATGCCTT-GGTGCCT--TC   [1025]
SOPE_AF548137            TACTCTTGACATCCAGAGAACTT-GGCAGAGATGCCTT-GGTGCCT--TC   [1001]
SodGlosAP008232          TACTCTTGACATCCAGAGAACTT-GGCAGAGATGCCTT-GGTGCCT--TC   [1000]
SitoZeamaisSym           TACTCTTGACATCCAGAGAACTT-GGCAGAGATGCCTT-GGTGCCT--TC   [998]
BreQuer                  TACTCTTGACATCCAGAGAACTT-GGCAGAGATGCCTT-GGTGCCT--TC   [1022]
LemiGrim                 TACTCTTGACATCCAGAGAACTT-AGCAGAGATGCTTT-GGTGCCT--TC   [994]
NotostigCarr226          TACTCTTGACATCCAAAGAATTA-TGCAGAGATGTATA-AGTGCCC--TC   [769]
NoeetaPupilSym           TACTCTTGACATCCAGAGAATTG-GCTAGAGATAGCTT-AGTGCCT--TC   [855]
EwinAmer                 TACTCTTGACATCCAGAGAATTC-GCTAGAGATAGCTT-AGTGCCT--TC   [970]
HafniaSpNJ71             TACTCTTGACATCCAGAGAATTC-GCTAGAGATAGCTT-AGTGCCT--TC   [1012]
PlesShig                 TACTCTTGACATCCACAGAACTT-TCCAGAGATGGATT-GGTGCCT--TC   [1022]
RahnSp_NJ8               TACTCTTGACATCCAGAGAATTC-GCTAGAGATAGCTT-AGTGCCT--TC   [1024]
HafniaSp270              TACTCTTGACATCCAGAGAATTC-GCTAGAGATAGCTT-AGTGCCT--TC   [1026]
YersiniaSp               TACTCTTGACATCCAGAGAAGAT-TCCAGAGATGGAGT-TGTGCCT--TC   [1014]
FormicaFusSymAB018684    TACTCTTGACATCCAGAGAACTT-ACCAGAGATGCTTT-GGTGCCT--TC   [210]
PlagMancSym              TACTCTTGACATCCAGAGAACTG-GGC-GAGATGCCTT-GGTGCCT--TC   [209]
PlagPigSym               TACTCTTGACATCCAGAGAACTT-GGC-GAGATGCCTT-GGTGCCT--TC   [209]

[                                 1210      1220      1230      1240      1250]
[                                 .         .         .         .         .]

PastMult                 --GGGAA-CTTAGAGACAGGTGCTGCATGGCTGTCGTCAGCTCGTGTTGT   [1051]
EcoliK12                 --GGGAA-CTGTGAGACAGGTGCTGCATGGCTGTCGTCAGCTCGTGTTGT   [1078]
ShigFlex                 --GGGAA-CCGTGAGACAGGTGCTGCATGGCTGTCGTCAGCTCGTGTTGT   [1077]
SalmTyph                 --GGGAA-CTGTGAGACAGGTGCTGCATGGCTGTCGTCAGCTCGTGTTGT   [1077]
ErwAmy                   --GGGAA-CCGTGAGACAGGTGCTGCATGGCTGTCGTCAGCTCGTGTTGT   [1052]
KlebPneu                 --GGGAA-CTGTGAGACAGGTGCTGCATGGCTGTCGTCAGCTCGTGTTGT   [1036]
CitrFreu                 --GGGAA-CTCTGAGACAGGTGCTGCATGGCTGTCGTCAGCTCGTGTTGT   [1072]
PectCaro                 --GGGAA-CTCTGAGACAGGTGCTGCATGGCTGTCGTCAGCTCGTGTTGT   [1046]
ErwCaro                  --GGGAA-CTGTGAGACAGGTGCTGCATGGCTGTCGTCAGCTCGTGTTGT   [1030]
SerrMarc                 --GGGAA-CTCTGAGACAGGTGCTGCATGGCTGTCGTCAGCTCGTGTTGT   [1057]
BrenAlni                 --GGGAA-CTGAGAGACAGGTGCTGCATGGCTGTCGTCAGCTCGTGTTGT   [1070]
RegInsec                 --GGGAG-CCGTGAGACAGGTGCTGCATGGCTGTCGTCAGCTCGTGTTGT   [981]
HamDef                   --GGGAA-CCGTGAGACAGGTGCTGCATGGCTGTCGTCAGCTCGTGTTGT   [1050]
VibChol                  --GGGAG-CTCTGAGACAGGTGCTGCATGGCTGTCGTCAGCTCGTGTTGT   [1071]
PseudAer                 --GGGAA-CTCAGACACAGGTGCTGCATGGCTGTCGTCAGCTCGTGTCGT   [1063]
HafAlvei                 --GGGAA-CTCTGAGACAGGTGCTGCATGGCTGTCGTCAGCTCGTGTTGT   [1078]
PhotLum                  --GGGAA-CTGAGAGACAGGTGCTGCATGGCTGTCGTCAGCTCGTGTTGT   [1074]
XenoNema                 --GGGAA-CCGTGAGACAGGTGCTGCATGGCTGTCGTCAGCTCGTGTTGT   [1061]
YersPest                 --GGGAA-CTGTGAGACAGGTGCTGCATGGCTGTCGTCAGCTCGTGTTGT   [1077]
RahnAqua                 --GGGAA-CCGTGAGACAGGTGCTGCATGGCTGTCGTCAGCTCGTGTTGT   [1071]
AquaHayw                 --GGGAG-CTCTGAGACAGGTGCTGCATGGCTGTCGTCAGCTCGTGTTGT   [1066]
mbugCyphAlp              --GGGAA-CTCTGAGACAGGTGCTGCATGGCTGTCGACAGCTCGTGTTGT   [1051]
mbugParNot               --GGGAA-CTCTGAGACAGGTGCTGCATGGCTGTCGGCAGCTCGTGTTGT   [1059]
louseflyPseuCara         --GGGAA-CTTTGAGACAGGTGCTGCATGGCTGTCGTCAGCTCGTGTTGT   [1083]
CampBCA01_188            --GGGAA-CTCTGAGACAGGTGCTGCATGGCTGTCGTCAGCTCGTGTTGT   [639]
Cpapa322                 --GGGAA-CTCTGAGACAGGTGCTGCATGGCTGTCGTCAGCTCGTGTTGT   [644]
Csp262                   --GGGAA-CTCTGAGACAGGTGCTGCATGGCTGTCGTCAGCTCGTGTTGT   [637]
Cetio264                 --GGGAG-CTTTGAGACAGGTGCTGCATGGCTGTCGTCAGCTCGTGTTGT   [636]
Csp259                   --GGGAA-CTTTGAGACAGGTGCTGCATGGCTGTCGTCAGCTCGTGTTGT   [616]
ColNipSym                --GGGAG-CTCTGAGACAGGTGCTGCATGGCTGTCGTCAGCTCGTGTTGT   [258]
Cleon225                 --GGGAA-CTCTGAGACAGGTGCTGCATGGCTGTCGTCAGCTCGTGTTGT   [657]
Csaun265                 --AGGAA-CTTTGAGACAGGTGCTGCATGGCTGTCGTCAGCTCGTGTTGT   [610]
Cgass243                 --GGGAA-CTCTGAGACAGGTGCTGCATGGCTGTCGTCAGCTCGTGTTGT   [637]
Cconi187                 --GGGAG-CTCTGAGACAGGTGCTGCATGGCTGTCGTCAGCTCGTGTTGT   [583]
Cvit231ii                --GGGAG-CTTTGAGACAGGTGCTGCATGGCTGTCGTCAGCTCGTGTTGT   [570]
Opi258cl1                --GGGAA-CTTTGAGACAGGTGCTGCATGGCTGTCGTCAGCTCGTGTTGT   [699]
Oresp192                 --GGGAA-CTTTGAGACAGGTGCTGCATGGCTGTCGTCAGCTCGTGTTGT   [616]
Opis258cl2               --GGGAA-CTGTGAGACAGGTGCTGCATGGCTGTCGTCAGCTCGTGTTGT   [699]
Ohadd244                 --GGGAA-CTTTGAGACAGGTGCTGCATGGCTGTCGTCAGCTCGTGTTGT   [1040]
Ohadd256                 --GGGAA-CTTTGAGACAGGTGCTGCATGGCTGTCGTCAGCTCGTGTTGT   [650]
Pfore255                 --GGGAG-CTTTGAGACAGGTGCTGCATGGCTGTCGTCAGCTCGTGTTGT   [622]
Plamel                   --GGGAG-CTTTGAGACAGGTGCTGCATGGCTGTCGTCAGCTCGTGTTGT   [258]
Phag189                  --GGGAG-CTTTGAGACAGGTGCTGCATGGCTGTCGTCAGCTCGTGTTGT   [592]
Pdecu190                 --GGGAA-CTTTGAGACAGGTGCTGCATGGCTGTCGTCAGCTCGTGTTGT   [635]
Pcupr252                 --GGGAA-CTTTGAGACAGGTGCTGCATGGCTGTCGTCAGCTCGTGTTGT   [673]
Phippom                  --GGGAA-CTTTGAGACAGGTGCTGCATGGCTGTCGTCAGCTCGTGTTGT   [258]
Pypsil                   --GGGAG-CTTTGAGACAGGTGCTGCATGGCTGTCGTCAGCTCGTGTTGT   [257]
Pdives                   --GGGAA-CTTTAAGACAGGTGCTGCATGGCTGTCGTCAGCTCGTGTTGT   [258]
Csp260                   --GGGAA-CTTTGAGACAGGTGCTGCATGGCTGTCGTCAGCTCGTGTTGT   [648]
Coccul229                --GGGAA-CTTTGAGACAGGTGCTGCATGGCTGTCGTCAGCTCGTGTTGT   [647]
Cclavis227               --GGGAA-CTTTGAGACAGGTGCTGCATGGCTGTCGTCAGCTCGTGTTGT   [643]
Cpenn                    --GGGAA-CTTTGAGACAGGTGCTGCATGGCTGTCGTCAGCTCGTGTTGT   [1101]
Cchrom                   --GGGAA-CTTTGAGACAGGTGCTGCATGGCTGTCGTCAGCTCGTGTTGT   [1005]
Cherc                    --GGGAACCTTTGAGACAGGTGCTGCATGGCTGTCGTCAGCTCGTGTTGT   [1074]
Cnova                    --GGGAA-CTTTGAGACAGGTGCTGCATGGCTGTCGTCAGCTCGTGTTGT   [1002]
Claev                    --GGGAA-CTTTGAGACAGGTGCTGCATGGCTGTCGTCAGCTCGTGTTGT   [1005]
Cligni                   --GGGAA-CTTTGAGACAGGTGCTGCATGGCTGTCGTCAGCTCGTGTTGT   [1022]
Ccast                    --GGGAG-CTTTGAGACAGGTGCTGCATGGCTGTCGTCAGCTCGTGTTGT   [1084]
Camer                    --GGGAG-CTTTGAGACAGGTGCTGCATGGCTGTCGTCAGCTCGTGTTGT   [1008]
Cquer                    --GGGAG-CTTTGAGACAGGTGCTGCATGGCTGTCGTCAGCTCGTGTTGT   [656]
Csans                    --GGGAA-CTTTGAGACAGGTGCTGCATGGCTGTCGTCAGCTCGTGTTGT   [1006]
Cmarit185                --GGGAG-CTTTGAGACAGGTGCTGCATGGCTGTCGTCAGCTCGTGTTGT   [656]
Cvicin                   --GGGAA-CTTTGAGACAGGTGCTGCATGGCTGTCGTCAGCTCGTGTTGT   [1009]
Csemit242                --GGGAA-CTTTGAGACAGGTGCTGCATGGCTGTCGTCAGCTCGTGTTGT   [656]
Cocreat                  --GGGAA-CTTTGAGACAGGTGCTGCATGGCTGTCGTCAGCTCGTGTTGT   [1020]
Cclarit233               --GGGAA-CTTTGAGACAGGTGCTGCATGGCTGTCGTCAGCTCGTGTTGT   [679]
Csayi                    --GGGAG-CTTTGAGACAGGTGCTGCATGGCTGTCGTCAGCTCGTGTTGT   [1001]
Chyatti186               --GGGAA-CTTTGAGACAGGTGCTGCATGGCTGTCGTCAGCTCGTGTTGT   [679]
Csocius                  --GGGAA-CTCTGAGACAGGTGCTGCATGGCTGTCGTCAGCTCGTGTTGT   [1092]
Cschaef                  --GGGAA-CTTTGAGACAGGTGCTGCATGGCTGTCGTCAGCTCGTGTTGT   [996]
Cnitidior201             --GGGAG-CTTTGAGACAGGTGCTGCATGGCTGTCGTCAGCTCGTGTTGT   [657]
Csp224                   --GGGAA-CTTTGAGACAGGTGCTGCATGGCTGTCGTCAGCTCGTGTTGT   [647]
Culcero                  --GGGAG-CTTTGAGACAGGTGCTGCATGGCTGTCGTCAGCTCGTGTTGT   [1012]
Csp261                   --GGGAG-CTTTGAGACAGGTGCTGCATGGCTGTCGTCAGCTCGTGTTGT   [641]
Cconso239                --GGGAA-CTTTGAGACAGGTGCTGCATGGCTGTCGTCAGCTCGTGTTGT   [661]
Csuff238                 --GGGAA-CTTTGAGACAGGTGCTGCATGGCTGTCGTCAGCTCGTGTTGT   [640]
Clownei230               --GGGAA-CTTTGAGACAGGTGCTGCATGGCTGTCGTCAGCTCGTGTTGT   [661]
Csilvicola               --AGGAA-CTTTGAGACAGGTGCTGCATGGCTGTCGTCAGCTCGTGTTGT   [1098]
Cbalz                    --CGGAA-CTTTGAGACAGGTGCTGCATGGCTGTCGTCAGCTCGTGTTGT   [1087]
Csp221                   --GGGAG-CTTTGAGACAGGTGCTGCATGGCTGTCGTCAGCTCGTGTTGT   [646]
Cseri                    --GGGGG-CTTTGAGACAGGTGCTGCATGGCTGTCGTCAGCTCGTGTTGT   [1123]
Cserice213               --GGGAG-CTTTGAGACAGGTGCTGCATGGCTGTCGTCAGCTCGTGTTGT   [677]
Ccrassus223              --GGGAA-CTTTGAGACAGGTGCTGCATGGCTGTCGTCAGCTCGTGTTGT   [645]
Ccrassus214              --GGGAA-CTTTGAGACAGGTGCTGCATGGCTGTCGTCAGCTCGTGTTGT   [658]
Csp216                   --GGGAA-CTTTGAGACAGGTGCTGCATGGCTGTCGTCAGCTCGTGTTGT   [678]
Csp263                   --GGGAA-CTTTGAGACAGGTGCTGCATGGCTGTCGTCAGCTCGTGTTGT   [642]
Csanc240                 --GGGAA-CTTTGAGACAGGTGCTGCATGGCTGTCGTCAGCTCGTGTTGT   [638]
Cabdom                   --GGGAG-CTTTGAGACAGGTGCTGCATGGCTGTCGTCAGCTCGTGTTGT   [800]
Ccfsim199                --GGGAA-CTTTGAGACAGGTGCTGCATGGCTGTCGTCAGCTCGTGTTGT   [679]
BlFlor                   --GGGAA-CTTTGAGACAGGTGCTGCATGGCTGTCGTCAGCTCGTGTTGT   [1041]
Catric203                --GGGAG-CTTTGAGACAGGTGCTGCATGGCTGTCGTCAGCTCGTGTTGT   [679]
Catric217                --GGGAG-CTTTGAGACAGGTGCTGCATGGCTGTCGTCAGCTCGTGTTGT   [666]
Catric219                --GGGAG-CTTTGAGACAGGTGCTGCATGGCTGTCGTCAGCTCGTGTTGT   [651]
Crufip                   --GGGAA-CTTTGAGACAGGTGCTGCATGGCTGTCGTCAGCTCGTGTTGT   [1112]
Crufipes220              --GGGAA-CTTTGAGACAGGTGCTGCATGGCTGTCGTCAGCTCGTGTTGT   [659]
Csprengg222              --GGGAA-CTTTGAGACAGGTGCTGCATGGCTGTCGTCAGCTCGTGTTGT   [652]
Crengg215                --GGGAA-CTTTGAGACAGGTGCTGCATGGCTGTCGTCAGCTCGTGTTGT   [658]
Cfest                    --GGGAA-CTTTGAGACAGGTGCTGCATGGCTGTCGTCAGCTCGTGTTGT   [1037]
Cvafe                    --GGGAA-CTTTGAGACAGGTGCTGCATGGCTGTCGTCAGCTCGTGTTGT   [1035]
CalLaev254               --GGGAA-CTTTGAGACAGGTGCTGCATGGCTGTCGTCAGCTCGTGTTGT   [662]
CalAlb191                --GGGAA-CTTTGAGACAGGTGCTGCATGGCTGTCGTCAGCTCGTGTTGT   [682]
EchAus253                --GGGAG-CTTTGAGACAGGTGCTGCATGGCTGTCGTCAGCTCGTGTTGT   [659]
mbugAusGre               --GGGAA-CTTTGAGACAGGTGCTGCATGGCTGTCGTCAGCTCGTGTTGT   [1051]
mbugMelAlb               --GGGAA-CTCTGAGACAGGTGCTGCATGGCTGTCGTCAGCTCGTGTTGT   [1062]
mbugAntCraw              T-AGGAA-CTCTGAGACAGGTGCTGCATGGCTGTCGTCAGCTCGTGTTGT   [1052]
mbugAmoLich              --GGGAA-CTTTGAGACAGGTGCTGCATGGCTGTCGTCAGCTCGTGTTGT   [1037]
psyllidAphIner           TGGGGAA-CTCTGAGACAGGTGCTGCATGGCTGTCGTCAGCTCGTGTTGT   [1049]
Baumannia                --GGGAA-CTCTGAGACAGGTGCTGCATGGCTGTCGTCAGCTCGTGTTGT   [1087]
mbugPlanoCitr            --GGGAA-CTCTGAGACAGGTGCTGCATGGCTGTCGTCAGCTCGTGTTGT   [1046]
mbugDysBre               --AGGAA-CTCTGAGACAGGTGCTGCATGGCTGTCGTCAGCTCGTGTTGT   [1048]
psylBlasOccid            --GGGAA-CTCTGAGACAGGTGCTGCATGGCTGTCGTCAGCTCGTGTTGT   [1047]
SOPE_AF005235            --GGGAG-CTCTGAGGCAGGTGCTGCATGGCTGTCGTCAGCTCGTGTTGT   [1052]
SodGlosAY861701          --GGGAG-CTCTGAGACAGGTGCTGCATGGCTGTCGTCAGCTCGTGTTGT   [1072]
SOPE_AF548137            --GGGAG-CTCTGAGACAGGTGCTGCATGGCTGTCGTCAGCTCGTGTTGT   [1048]
SodGlosAP008232          --GGGAG-CTCTGAGACAGGTGCTGCATGGCTGTCGTCAGCTCGTGTTGT   [1047]
SitoZeamaisSym           --GGGAG-CTCTGAGACAGGTGCTGCATGGCTGTCGTCAGCTCGTGTTGT   [1045]
BreQuer                  --GGGAA-CTCTGAGACAGGTGCTGCATGGCTGTCGTCAGCTCGTGTTGT   [1069]
LemiGrim                 --GGGAA-CTCTGAGACAGGTGCTGCATGGCTGTCGTCAGCTCGTGTTGT   [1041]
NotostigCarr226          --GGGAA-CTTTGAGACAGGTGCTGCATGGCTGTCGTCAGCTCGTGTTGT   [816]
NoeetaPupilSym           --GGGAA-CTCTGAGACAGGTGCTGCATGGCTGTCGTCAGCTCGTGTTGT   [902]
EwinAmer                 --GGGAA-CTCTGAGACAGGTGCTGCATGGCTGTCGTCAGCTCGTGTTGT   [1017]
HafniaSpNJ71             --GGGAA-CTCTGAGACAGGTGCTGCATGGCTGTCGTCAGCTCGTGTTGT   [1059]
PlesShig                 --GGGAA-CTCTGAGACAGGTGCTGCATGGCTGTCGTCAGCTCGTGTTGT   [1069]
RahnSp_NJ8               --GGGAA-CTCTGAGACAGGTGCTGCATGGCTGTCGTCAGCTCGTGTTGT   [1071]
HafniaSp270              --GGGAA-CTCTGAGACAGGTGCTGCATGGCTGTCGTCAGCTCGTGTTGT   [1073]
YersiniaSp               --GGGAA-CTCTGAGACAGGTGCTGCATGGCTGTCGTCAGCTCGTGTTGT   [1061]
FormicaFusSymAB018684    --GGGAA-CTCTGAGACAGGTGCTGCATGGCTGTCGTCAGCTCGTGTTGT   [257]
PlagMancSym              --GGGAG-CTCTGAGACAGGTGCTGCATGGCTGTCGTCAGCTCGTGTTGT   [256]
PlagPigSym               --GGGAG-CTCTGAGACAGGTGCTGCATGGCTGTCGTCAGCTCGTGTTGT   [256]

[                                 1260      1270      1280      1290      1300]
[                                 .         .         .         .         .]

PastMult                 GAAATGTTGGGTTAAGTCCCGCAACGAGCGCAACCCTTATCCTTTGTTGC   [1101]
EcoliK12                 GAAATGTTGGGTTAAGTCCCGCAACGAGCGCAACCCTTATCTTTTGTTGC   [1128]
ShigFlex                 GAAATGTTGGGTTAAGTCCCGCAACGAGCGCAACCCTTATCCTTTGTTGC   [1127]
SalmTyph                 GAAATGTTGGGTTAAGTCCCGCAACGAGCGCAACCCTTATCCTTTGTTGC   [1127]
ErwAmy                   GAAATGTTGGGTTAAGTCCCGCAACGAGCGCAACCCTTATCCTTTGTTGC   [1102]
KlebPneu                 GAAATGTTGGGTTAAGTCCCGCAACGAGCGCAACCCTTATCCTTTGTTGC   [1086]
CitrFreu                 GAAATGTTGGGTTAAGTCCCGCAACGAGCGCAACCCTTATCCTTTGTTGC   [1122]
PectCaro                 GAAATGTTGGGTTAAGTCCCGCAACGAGCGCAACCCTTATCCTTTGTTGC   [1096]
ErwCaro                  GAAATGTTGGGTTAAGTCCCGCAACGAGCGCAACCCTTATCCTTTGTTGC   [1080]
SerrMarc                 GAAATGTTGGGTTAAGTCCCGCAACGAGCGCAACCCTTATCCTTTGTTGC   [1107]
BrenAlni                 GAAATGTTGGGTTAAGTCCCGCAACGAGCGCAACCCTTATCCTTTGTTGC   [1120]
RegInsec                 GAAATGTTGGGTTAAGTCCCGCAACGAGCGCAACCCTTGTCCTTTGTTGC   [1031]
HamDef                   GAAATGTTGGGTTAAGTCCCGCAACGAGCGCAACCCTTGTCCTTTGTTGC   [1100]
VibChol                  GAAATGTTGGGTTAAGTCCCGCAACGAGCGCAACCCTTATCCTTGTTTGC   [1121]
PseudAer                 GAGATGTTGGGTTAAGTCCCGTAACGAGCGCAACCCTTGTCCTTAGTTAC   [1113]
HafAlvei                 GAAATGTTGGGTTAAGTCCCGCAACGAGCGCAACCCTTATCCTTTGTTGC   [1128]
PhotLum                  GAAATGTTGGGTTAAGTCCCGCAACGAGCGCAACCCTTATCCTTTGTTGC   [1124]
XenoNema                 GAAATGTTGGGTTAAGTCCCGCAACGAGCGCAACCCTTATCCTTTGTTGC   [1111]
YersPest                 GAAATGTTGGGTTAAGTCCCGCAACGAGCGCAACCCTTATCCTTTGTTGC   [1127]
RahnAqua                 GAAATGTTGGGTTAAGTCCCGCAACGAGCGCAACCCTTATCCTTTGTTGC   [1121]
AquaHayw                 GAAATGTTGGGTTAAGTCCCGCAACGAGCGCAACCCTTATCCTTTGTTGC   [1116]
mbugCyphAlp              GACATGTTGGGTTAAGTCCCGCAACGAGCGCAACCCTTATCCTTTGTTGC   [1101]
mbugParNot               GACATGTTGGGTTAAGTCCCGCAACGAGCGCAACCCTTATCCTTTGTTGC   [1109]
louseflyPseuCara         GAAATGTTGGGTTAAGTCCCGCAACGAGCGCAACCCTCATCCTTTGTTGC   [1133]
CampBCA01_188            GAAATGTTGGGTTAAGTCCCGCAACGAGCGCAACCCTTATCCTTTGTTGC   [689]
Cpapa322                 GAAATGTTGGGTTAAGTCCCGCAACGAGCGCAACCCTTATCCTTTGTTGC   [694]
Csp262                   GAAATGTTGGGTTAAGTCCCGCAACGAGCGCAACCCTTATCCTTTGTTGC   [687]
Cetio264                 GAAATGTTGGGTTAAGTCCCGCAACGAGCGCAACCCTTATCCTTTGTTGC   [686]
Csp259                   GAAATGTTGGGTTAAGTCCCGCAACGAGCGCAACCCTTATCCTTTGTTGC   [666]
ColNipSym                GAAATGTTGGGTTAAGTCCCGCAACGAGCGCAACCCTTATCCTTTGTTGC   [308]
Cleon225                 GAAATGTTGGGTTAAGTCCCGCAACGAGCGCAACCCTTATCCTTTGTTGC   [707]
Csaun265                 GAAATGTTGGGTTAAGTCCCGCAACGAGCGCAACCCTTATCCTTTGTTGC   [660]
Cgass243                 GAAATGTTGGGTTAAGTCCCGCAACGAGCGCAACCCTTATTCTTTGTTGC   [687]
Cconi187                 GAAATGTTGGGTTAAGTCCCGCAACGAGCGCAACCCTTGTTCTTTGTTGC   [633]
Cvit231ii                GAAATGTTGGGTTAAGTCCCGCAACGAGCGCAACCCTTGTCCTTTGTTGC   [620]
Opi258cl1                GAAATGTTGGGTTAAGTCCCGCAACGAGCGCAACCCTTGTCCTTTGTTGC   [749]
Oresp192                 GAAATGTTGGGTTAAGTCCCGCAACGAGCGCAACCCTTGTCCTTTGTTGC   [666]
Opis258cl2               GAAATGTTGGGTTAAGTCCCGCAACGAGCGCAACCCTTATCCTTTGTTGC   [749]
Ohadd244                 GAAATGTTGGGTTAAGTCCCGCAACGAGCGCAACCCTTGTCCTTTGTTGC   [1090]
Ohadd256                 GAAATGTTGGGTTAAGTCCCGCAACGAGCGCAACCCTTGTCCTTTGTTGC   [700]
Pfore255                 GAAATGTTGGGTTAAGTCCCGCAACGAGCGCAACCCTTGTCCTTTGTTGC   [672]
Plamel                   GAAATGTTGGGTTAAGTCCCGCAACGAGCGCAACCCTTATCCTTTGTTGC   [308]
Phag189                  GAAATGTTGGATTAAATCCCGCAACGAGCGTAACCCTTATCCTTTGTTGC   [642]
Pdecu190                 GAAATGTTGGGTTAAGTCCCGCAACGAGCGCAACCCTTATCCTTTGTTGC   [685]
Pcupr252                 GAAATGTTGGGTTAAGTCCCGCAACGAGCGCAACCCTTATCCTTTGTTGC   [723]
Phippom                  GAAATGTTGGGTTAAGTCCCGCAACGAGCGCAACCCTTATCCTTTGTTGC   [308]
Pypsil                   GAAATGTTGGGTTAAGTCCCGCAACGAGCGCAACCCTTGTCCTTTGTTGC   [307]
Pdives                   GAAATGTTGGGTTAAGTCCCGCAACGAGCGCAACCCTTGTCCTTTGTTGC   [308]
Csp260                   GAAATGTTGGGTTAAGTCCCGCAACGAGCGCAACCCTTGTCCTTTGTTGC   [698]
Coccul229                GAAATGTTGGGTTAAGTCCCGCAACGAGCGCAACCCTTATCCTTTGTTGC   [697]
Cclavis227               GAAATGTTGGGTTAA-----GCAACGAGCGCAACCCTTATCCTTTGTTGC   [688]
Cpenn                    GAAATGTTGGGTTAAGTCCCGCAACGAGCGCAACCCTTATCCTTTGTTGC   [1151]
Cchrom                   GAAATGTTGGGTTAAGTCCCGCAACGAGCGCAACCCTTATCCTTTGTTGC   [1055]
Cherc                    GAAATGTTGGGTTAAGTCCCGCAACGAGCGCAACCCTTATCCTTTGTTGC   [1124]
Cnova                    GAAATGTTGGGTTAAGTCCCGCAACGAGCGCAACCCTTATCCTTTGTTGC   [1052]
Claev                    GAAATGTTGGGTTAAGTCCCGCAACGAGCGCAACCCTTATCCTTTGTTGC   [1055]
Cligni                   GAAATGTTGGGTTAAGTCCCGCAACGAGCGCAACCCTTATCCTTTGTTGC   [1072]
Ccast                    GAAATGTTGGGTTAAGTCCCGCAACGAGCGCAACCCTTATCCTTTGTTGC   [1134]
Camer                    GAAATGTTGGGTTAAGTCCCGCAACGAGCGCAACCCTTATCCTTTGTTGC   [1058]
Cquer                    GAAATGTTGGGTTAAGTCCCGCAACGAGCGCAACCCTTATCCTTTGTTGC   [706]
Csans                    GAAATGTTGGGTTAAGTCCCGCAACGAGCGCAACCCTTATCCTTTGTTGC   [1056]
Cmarit185                GAAATGTTGGGTTAAGTCCCGCAACGAGCGCAACCCTTATCCTTTGTTGC   [706]
Cvicin                   GAAATGTTGGGTTAAGTCCCGCAACGAGCGCAACCCTTATCCTTTGTTGC   [1059]
Csemit242                GAAATGTTGGGTTAAGTCCCGCAACGAGCGCAACCCTTATCCTTTGTTGC   [706]
Cocreat                  GAAATGTTGGGTTAAGTCCCGCAACGAGCGCAACCCTTATCCTTTGTTGC   [1070]
Cclarit233               GAAATGTTGGGTTAAGTCCCGCAACGAGCGCAACCCTTATCCTTTGTTGC   [729]
Csayi                    GAAATGTTGGGTTAAGTCCCGCAACGAGCGCAACCCTTATCCTTTGTTGC   [1051]
Chyatti186               GAAATGTTGGGTTAAGTCCCGCAACGAGCGCAACCCTTATCCTTTGTTGC   [729]
Csocius                  GAAATGTTGGGTTAAGTCCCGCAACGAGCGCAACCCTTATCCTTTGTTGC   [1142]
Cschaef                  GAAATGTTGGGTTAAGTCCCGCAACGAGCGCAACCCTTATCCTTTGTTGC   [1046]
Cnitidior201             GAAATGTTGGGTTAAGTCCCGCAACGAGCGCAACCCTTATCCTTTGTTGC   [707]
Csp224                   GAAATGTTGGGTTAAGTCCCGCAACGAGCGCAACCCTTGTCCTTTGTTGC   [697]
Culcero                  GAAATGTTGGGTTAAGTCCCGCAACGAGCGCAACCCTTATCCTTTGTTGC   [1062]
Csp261                   GAAATGTTGGGTTAAGTCCCGCAACGAGCGCAACCCTTATCCTTTGTTGC   [691]
Cconso239                GAAATGTTGGGTTAAGTCCCGCAACGAGCGCAACCCTTATCCTTTGTTGC   [711]
Csuff238                 GAAATGTTGGGTTAAGTCCCGCAACGAGCGCAACCCTTATCCTTTGTTGC   [690]
Clownei230               GAAATGTTGGGTTAAGTCCCGCAACGAGCGCAACCCTTATCCTTTGTTGC   [711]
Csilvicola               GAAATGTTGGGTTAAGTCCCACAACGAGCGCAACCCTTATCCTTTGTTGC   [1148]
Cbalz                    GAAATGTTGGGTTAAGTCCCGCAACGAGCGCAACCCTTATCCTTTGTTGC   [1137]
Csp221                   GAAATGTTGGGTTAAGTCCCGCAACGAGCGCAACCCTTATCCTTTGTTGC   [696]
Cseri                    GAAATGTTGGGTTAAGTCCCGCAACGAGCGCAACCCTTGTCCTTTGTTGC   [1173]
Cserice213               GAAATGTTGGGTTAAGTCCCGCAACGAGCGCAACCCTTGTCCTTTGTTGC   [727]
Ccrassus223              GAAATGTTGGGTTAAGTCCCGCAACGAGCGCAACCCTTATCCTTTGTTGC   [695]
Ccrassus214              GAAATGTTGGGTTAAGTCCCGCAACGAGCGCAACCCTTATCCTTTGTTGC   [708]
Csp216                   GAAATGTTGGGTTAAGTCCCGCAACGAGCGCAACCCTTATCCTTTGTTGC   [728]
Csp263                   GAAATGTTGGGTTAAGTCCCGCAACGAGCGCAACCCTTATCCTTTGTTGC   [692]
Csanc240                 GAAATGTTGGGTTAAGTCCCGCAACGAGCGCAACCCTTATCCTTTGTTGC   [688]
Cabdom                   GAAATGTTGGGTTAAGTCCCGCAACGAGCGCAACCCTTATCCTTTGTTGC   [850]
Ccfsim199                GAAATGTTGGGTTAAGTCCCGCAACGAGCGCAACCCTTATCCTTTGTTGC   [729]
BlFlor                   GAAATGTTGGGTTAAGTCCCGCAACGAGCGCAACCCTTATCCTTTGTTGC   [1091]
Catric203                GAAATGTTGGGTTAAGTCCCGCAACGAGCGCAACCCTTATCCTTTGTTGC   [729]
Catric217                GAAATGTTGGGTTAAGTCCCGCAACGAGCGCAACCCTTATCCTTTGTTGC   [716]
Catric219                GAAATGTTGGGTTAAGTCCCGCAACGAGCGCAACCCTTATCCTTTGTTGC   [701]
Crufip                   GAAATGTTGGGTTAAGTCCCGCAACGAGCGCAACCCTTATCCTTTGTTGC   [1162]
Crufipes220              GAAATGTTGGGTTAAGTCCCGCAACGAGCGCAACCCTTATCCTTTGTTGC   [709]
Csprengg222              GAAATGTTGGGTTAAGTCCCGCAACGAGCGCAACCCTTATCCTTTGTTGC   [702]
Crengg215                GAAATGTTGGGTTAAGTCCCGCAACGAGCGCAACCCTTATCCTTTGTTGC   [708]
Cfest                    GAAATGTTGGGTTAAGTCCCGCAACGAGCGCAACCCTTATCCTTTGTTGC   [1087]
Cvafe                    GAAATGTTGGGTTAAGTCCCGCAACGAGCGCAACCCTTATCCTTTGTTGC   [1085]
CalLaev254               GAAATGTTGGGTTAAGTCCCGCAACGAGCGCAACCCCTGTCCTTTGTTGC   [712]
CalAlb191                GAAATGTTGGGTTAAGTCCCGCAACGAGCGCAACCCTTGTCCTTTGTTGC   [732]
EchAus253                GAAATGTTGGGTTAAGTCCCGCAACGAGCGCAACCCTTGTCCTTTGTTGC   [709]
mbugAusGre               GAAATGTTGGGTTAAGTCCCGCAACGAGCGCAACCCTTATCCTTTGTTGC   [1101]
mbugMelAlb               GAAATGTTGGGTTAAGTCCCGCAACGAGCGCAACCCTTATCCTTTGTTGC   [1112]
mbugAntCraw              GAAATGTTGGGTTAAGTCCCGCAACGAGCGCAACCCTTATCCTTTGTTGC   [1102]
mbugAmoLich              GAAATGTTGGGTTAAGTCCCGCAACGAGCGCAACCCTTATCCTTTGTTGC   [1087]
psyllidAphIner           GAAATGTTGGGTTAAGTCCCGCAACGAGCGCAACCCTTATCCTTTGTTGC   [1099]
Baumannia                GAAATGTTGGGTTAAGTCCCGCAACGAGCGCAACCCTTATGCTTTGTTGC   [1137]
mbugPlanoCitr            GAAATGTTGGGTTAAGTCCCGCAACGAGCGCAACCCTTATCCTTTTTTGC   [1096]
mbugDysBre               AAAATGTTGGGTTAAGTCCCGCAACGAGCGCAACCCTTATCCTTTGTTGC   [1098]
psylBlasOccid            GAAATGTTGGGTTAAGTCCCGCAACGAGCGCAACCCTTGTCCTTTGTTGC   [1097]
SOPE_AF005235            GAAATGTTGGGTTAAGTCCCGCAACGAGCGCAACCCTTATCCTTTGTTGC   [1102]
SodGlosAY861701          GAAATGTTGGGTTAAGTCCCGCAACGAGCGCAACCCTTATCCTTTGTTGC   [1122]
SOPE_AF548137            GAAATGTTGGGTTAAGTCCCGCAACGAGCGCAACCCTTATCCTTTGTTGC   [1098]
SodGlosAP008232          GAAATGTTGGGTTAAGTCCCGCAACGAGCGCAACCCTTATCCTTTGTTGC   [1097]
SitoZeamaisSym           GAAATGTTGGGTTAAGTCCCGCAACGAGCGCAACCCTTATCCTTTGTTGC   [1095]
BreQuer                  GAAATGTTGGGTTAAGTCCCGCAACGAGCGCAACCCTTATCCTTTGTTGC   [1119]
LemiGrim                 GAAATGTTGGGTTAAGTCCCGCAACGAGCGCAACCCTTATCCTTTGTTGC   [1091]
NotostigCarr226          GAAATGTTGGGTTAAGTCCCGCAACGAGCGCAACCCCTATTCTTTGTTGC   [866]
NoeetaPupilSym           GAAATGTTGGGTTAAGTCCCGCAACGAGCGCAACCCTTATCCTTTGTTGC   [952]
EwinAmer                 GAAATGTTGGGTTAAGTCCCGCAACGAGCGCAACCCTTATCCTTTGTTGC   [1067]
HafniaSpNJ71             GAAATGTTGGGTTAAGTCCCGCAACGAGCGCAACCCTTATCCTTTGTTGC   [1109]
PlesShig                 GAAATGTTGGGTTAAGTCCCGCAACGAGCGCAACCCTTATCCTTTGTTGC   [1119]
RahnSp_NJ8               GAAATGTTGGGTTAAGTCCCGCAACGAGCGCAACCCTTATCCTTTGTTGC   [1121]
HafniaSp270              GAAATGTTGGGTTAAGTCCCGCAACGAGCGCAACCCTTATCCTTTGTTGC   [1123]
YersiniaSp               GAAATGTTGGGTTAAGTCCCGCAACGAGCGCAACCCTTATCCTTTGTTGC   [1111]
FormicaFusSymAB018684    GAAATGTTGGGTTAAGTCCCGCAACGAGCGCAACCCTTATCCTTTGTTGC   [307]
PlagMancSym              GAAATGTTGGGTTAAGTCCCGCAACGAGCGCAACCCTTATCCTTTGTTGC   [306]
PlagPigSym               GAAATGTTGGGTTAAGTCCCGCAACGAGCGCAACCCTTGTCCTTTGTTGC   [306]

[                                 1310      1320      1330      1340      1350]
[                                 .         .         .         .         .]

PastMult                 CAGCG-ATTCGG-T-CGGGAACTCAAAGGAGACTGCCAGTGACAAACTGG   [1148]
EcoliK12                 CAGCG-GTCCGG-C-CGGGAACTCAAAGGAGACTGCCAGTGATAAACTGG   [1175]
ShigFlex                 CAGCG-GTCCGG-C-CGGGAACTCAAAGGAGACTGCCAGTGATAAACTGG   [1174]
SalmTyph                 CAGCG-ATTAGG-T-CGGGAACTCAAAGGAGACTGCCAGTGATAAACTGG   [1174]
ErwAmy                   CAGCG-ATTCGG-T-CGGGAACTCAAAGGAGACTGCCGGTGATAAACCGG   [1149]
KlebPneu                 CAGCG-GTTAGG-C-CGGGAACTCAAAGGAGACTGCCAGTGATAAACTGG   [1133]
CitrFreu                 CAGCG-GTTCGG-Y-CGGGAACTCAAAGGAGACTGCCAGTGATAAACTGG   [1169]
PectCaro                 CAGCG-ATTCGG-T-CGGGAACTCAAAGGAGACTGCCGGTGATAAACCGG   [1143]
ErwCaro                  CAGCG-ATTCGG-T-CGGGAACTCAAAGGAGACTGCCGGTGATAAACCGG   [1127]
SerrMarc                 CAGCG-GTTCGG-C-CGGGAACTCAAAGGAGACTGCCAGTGATAAACTGG   [1154]
BrenAlni                 CAGCA-CGTAATGG-TGGGAACTCAAAGGAGACTGCCGGTGATAAACCGG   [1168]
RegInsec                 CAGCG-CGTGATGG-CGGGAACTCAAAGGAGACTGCCGGTGATAAACCGG   [1079]
HamDef                   CAGCG-CGTAGAGG-CGGGAACTCAAAGGAGACTGCCGGTGATAAACCGT   [1148]
VibChol                  CAGCA-CGTAATGG-TGGGAACTCCAGGGAGACTGCCGGTGATAAACCGG   [1169]
PseudAer                 CAGCA-CCTCGG-G-TGGGCACTCTAAGGAGACTGCCGGTGACAAACCGG   [1160]
HafAlvei                 CAGCA-CGTAATGG-TGGGAACTCAAAGGAGACTGCCGGTGATAAACCGG   [1176]
PhotLum                  CAGCA-CGTGAAGG-TGGGAACTCAAAGGAGACTGCCGGTGATAAACCGG   [1172]
XenoNema                 CAGCA-CNTCGTGG-TGGGAACTCAAGGGAGACTGCCGGTGATAAACCCG   [1159]
YersPest                 CAGCA-CGTAATGG-TGGGAACTCAAGGGAGACTGCCGGTGACAAACCGG   [1175]
RahnAqua                 CAGCA-CGTAATGG-TGGGAACTCAAAGGAGACTGCCGGTGATAAACCGG   [1169]
AquaHayw                 CAGCA-CTTCGG-G-TGGGAACTCAAGGGAGACTGCCGGTGATAAACCGG   [1163]
mbugCyphAlp              CAGCG-ATTCGG-T-CGGGAACTCAAAGGAGACTGCCGGTGATAAACCGG   [1148]
mbugParNot               CAGCG-ATTCGG-T-CGGGAACTCAAAGGAGACTGCCGGTGATAAACCGG   [1156]
louseflyPseuCara         CAGCG-ATTTATAGTCGGGAACTCAAAGGAGACTGCCGGTGATAAACCGG   [1182]
CampBCA01_188            CAGCG-ATTCGG-T-CGGGAACTCAAAGGAGACTGCCGATGATAAATCGG   [736]
Cpapa322                 CAGCG-ATTCGG-T-CGGGAACTCAAAGGAGACTGCCGATGATAAATCGG   [741]
Csp262                   CAGCG-ATTTGG-T-CGGGAACTCAAAGGAGACTGCCGATGATAAATCGG   [734]
Cetio264                 CAGCG-ATTCGG-T-CGGGAACTCAAAGGAGACTGCCGATGATAAATCGG   [733]
Csp259                   CAGCG-ATTCGG-T-CGGGAACTCAAAGGAGACTGCCGATGATAAATCGG   [713]
ColNipSym                CAGCGAATTAGG-T-CGGGAACTCAAAGGAGACTGCCGATGATAAATCGG   [356]
Cleon225                 CAGCG-ATTAGG-T-CGGGAACTCAAAGGAGACTGCCGATGATAAATCGG   [754]
Csaun265                 CAGCG-ATTAGG-T-CGGGAACTCAAAGGAGACTGCCGATGATAAATCGG   [707]
Cgass243                 CAGCG-ATTAAAGT-CGGGAACTCAAAGAAGACTGCCGGTGATAAACCGG   [735]
Cconi187                 CAGCG-ATTAGG-T-CGGGAACTCAAAGAAGACTGCCGGTGATAAACCGG   [680]
Cvit231ii                CAGCG-ATTTAG-T-CGGGAACTCAAAGGagacTGCCGGTGATAagccGG   [667]
Opi258cl1                CAGCG-ATTAAAGT-CGGGAACTCAAAGGAGACTGCCGGTGATAAACCGG   [797]
Oresp192                 CAGCG-ATTAAAGT-CGGGAACTCAAAGGAGACTNCCGGTGA--------   [706]
Opis258cl2               CAGCG-ANTAAAGT-CGGGAACTCAAAGGAGACTGCCGGTGATAAACCGG   [797]
Ohadd244                 CAGCG-ATTAAAGT-CGGGAACTCAAAGGAGACTGCCGGTGATAAACTGG   [1138]
Ohadd256                 CAGCG-AT-AAAGT-CGGGGACTCAAAGGAGACTGCCGGTGATAAACCGG   [747]
Pfore255                 CATCG-AGTTATGT-CGGGAACTCAAAGGAGACTGCCGGTGATAAGCCGG   [720]
Plamel                   CATCG-AGTTATGT-CTGGAACTCAAAGGAGACTGCCGGTGATAAGCCGG   [356]
Phag189                  CATCG-AGTCATGT-CGGGAACTCAAAGGAGACTGCCGGTGATAAGCCGG   [690]
Pdecu190                 CAGCG-AATTATGT-CGGGGACTCAAAGGAGACTGCCGGTGATAAACCGG   [733]
Pcupr252                 CATCG-AGTTATGT-CGGGAACTCAAAGGAGACTGCCGGTGATAAGCCGG   [771]
Phippom                  CAGCG-AGTTATGT-CGGGAACTCAAAGGAGACTGCCGGTGATAAGCCGG   [356]
Pypsil                   CAGCG-AATTATGT-CGGGAACTCAAAGGAGACTGCCGGTGATAAGCTGG   [355]
Pdives                   CAGCG-AATAAAGT-CGGGAACTCAAAGGAGACTGCCGGTGATAAGCCGG   [356]
Csp260                   CAGCG-AGTTAAGT-CGGGAACTCAAAGGAGACTGCCGGTGATAAACCGG   [746]
Coccul229                CAACG-AGTTAAGT-CGGGAACTCAAAGGAGACTGCCGGTGATAAACCGG   [745]
Cclavis227               CAACG-AGTTAGGT-CGGGAACTCAAAGGAGACTGCTGGTGATAAACCGG   [736]
Cpenn                    CAACG-AGTCAAGT-CGGGAACTCAAAGGAGACTGCCGGTGATAAACCGG   [1199]
Cchrom                   CAACG-AGTCAAGT-CGGGAACTCAAAGGAGACTGCCGGTGATAAACCGG   [1103]
Cherc                    CAACG-AGTCAAGT-CGGGAACTCAAAGGAGACTGCCGGTGATAAACCGG   [1172]
Cnova                    CAACG-AGTCGAGT-CGGGAACTCAAAGGAGACTGCCGGTGATAAACCGG   [1100]
Claev                    CAACG-AGTCAAGT-CGGGAACTCAAAGGAGACTGCCGGTGATAAACCGG   [1103]
Cligni                   CAACG-AGTTAAGT-CGGGAACTCAACGGAGACTGCCGGTGATAAACCGG   [1120]
Ccast                    CAACG-AGTTAAGT-CGGGAACTCAAAGGAGACTGCCGGTGATAAACCGG   [1182]
Camer                    CAACG-AGTAAAGT-CGGGAACTCAAAGGAGACTGCCGGTGATAAACCGG   [1106]
Cquer                    CAACG-AGTAAAGT-CGGGAACTCAAAGGAGACTGCCGGTGATAAACCGG   [754]
Csans                    CAACG-AGTAAAGC-CGGGAACTCAAAGGAGACTGCCGGTGATAAACCGG   [1104]
Cmarit185                CAACG-AGTAAAGT-CGGGAACTCAAAGGAGACTGCCGGTGATAAACCGG   [754]
Cvicin                   CAACG-AGTAAAGT-CGGGAACTCAAAGGAGACTGCCGGTGATAAACCGG   [1107]
Csemit242                CAACG-AGTAAAGT-CGGGAACTCAAAGGAGACTGCCGGTGATAAACCGG   [754]
Cocreat                  CAACG-AGTAAAGT-CGGGAACTCAAAGGAGACTGCCGGTGATAAGCCGG   [1118]
Cclarit233               CAACG-AGTTAAGT-CGGGAACTCAAAGGAGACTGCCGGTGATAAACCGG   [777]
Csayi                    CAACG-AGTTAAGT-CGGGAACTCAAAGGAGACTGCCGGTGATAAACCGG   [1099]
Chyatti186               CAACG-AGTAAAGT-CGGGAACTCAAAGGAGACTGCCGGTGATAAACCGG   [777]
Csocius                  CAACG-AGTAAAGT-CGGGAACTCAAAGGAGACTGCCGGTGATAAACCGG   [1190]
Cschaef                  CAACG-AGTAAAGT-CGGGAACTCAAAGGAGACTGCCGGTGATAAACCGG   [1094]
Cnitidior201             CAACG-AGTAAAGT-CGGGAACTCAAAGGAGACTGCCGGTGATAAACCGG   [755]
Csp224                   CAACG-AGTAAAGT-CGGGAACTCAAAGGAGACTGCCAGTGATAAACTGG   [745]
Culcero                  CAGCG-AGTTAAGT-CGGGAACTCAAAGGAGACTGCCGGTGATAAACTGG   [1110]
Csp261                   CAACG-AGTTAAGT-CGGGAACTCAAAGGAGACTGCCGGTGATAAACTGG   [739]
Cconso239                CAGCG-AGTTAAGT-CGGGAACTCAAAGGAGACTGCCGGTGATAAACCGG   [759]
Csuff238                 CAGCG-AGTAAAGT-CGGGAACTCAAAGGAGACTGCCGGTGATAAGCCGG   [738]
Clownei230               CAGCG-AGTCAAGT-CGGGAACTCAAAGGAGACTGCCGGTGACAAACCGG   [759]
Csilvicola               CAGCG-AATTGAGT-CGGGAACTCAAAGGAGACTGCCGGTGATAAACCGG   [1196]
Cbalz                    CAGCG-AGTAAAGT-CGGGAACTCAAAGGAGACTGCCGGTGATAAACCGG   [1185]
Csp221                   CAGCG-AGTCAAGT-CGGGAACTCAAAGGAGACTGCCGGTGATAAACCGG   [744]
Cseri                    CAGCG-AGTAAAGT-CGGGAACTCAAAGGAGACTGCCGGTGATAAACCGG   [1221]
Cserice213               CAGCG-AGTAAAGT-CGGGAACTCAAAGGAGACTGCCGGTGATAAACCGG   [775]
Ccrassus223              CAACG-AGTTAAGT-CGGGAACTCAAAGGAGACTGCCGGTGATAAGCCGG   [743]
Ccrassus214              CAGCG-AGTTAAGT-CGGGAACTCAAAGGAGACTGCCGGTGATAAACCGG   [756]
Csp216                   CAGCG-AGTAAAGT-CGGGAACTCAAAGGAGACTGCCGGCGATAAGCCGG   [776]
Csp263                   CAGCG-AGTAAAGT-CGGGAACTCAAAGGAGACTGCCGGTGATAAACCGG   [740]
Csanc240                 CAACG-AGTTAAGT-CGGGAACTCAAAGGAGACTGCCGGTGATAAACCGG   [736]
Cabdom                   CAACG-AGTTAAGT-CGGGAACTCAAAGGAGACTGCCGGTGATAAACCGG   [898]
Ccfsim199                CAACG-AGTCAAGT-CGGGAACTCAAAGGAGACTGCCGGTGATAAACCGG   [777]
BlFlor                   CAACG-AGTTAAGT-CGGGAACTCAAAGGAGACTGCCGGTGATAAACCGG   [1139]
Catric203                CAACG-AGTTAAGT-CGGGAACTCAAAGGAGACTGCCGGTGATAAACCGG   [777]
Catric217                CAACG-AGTTAAGT-CGGGAACTCAAAGGAGACTGCCGGTGATAAACCGG   [764]
Catric219                CAACG-AGTTAAGT-CGGGAACTCAAAGGAGACTGCCGGTGATAAACCGG   [749]
Crufip                   CAACG-AGTTAAGT-CGGGAACTCAAAGGAGACTGCCGGTGATAAACTGG   [1210]
Crufipes220              CAACG-AGTTAAGT-CGGGAACTCAAAGGAGACTGCCGGTGATAAACTGG   [757]
Csprengg222              CAACG-AGTTAAGT-CGGGAACTCAAAGGAGACTGCCAGTGATAAACTGG   [750]
Crengg215                CAACG-AGTTAAGT-CGGGAACTCAAAGGAGACTGCCAGTGATAAACTGG   [756]
Cfest                    CATCG-AGTAAAGT-CGGGAACTCAAAGGAGACTGCCGGTGATAAACCGG   [1135]
Cvafe                    CAACG-AGTAAAGT-CGGGAACTCAAAGGAGACTGCCGGTGATAAACCGG   [1133]
CalLaev254               CAGCG-AGTCAAGT-CGGGAACTCAAAGGAGACTGCCGGTGAAAAACCGG   [760]
CalAlb191                CAGCG-AGTAAAGT-CGGGAACTCAAAGGAGACTGCCGGTGAAAAACCGG   [780]
EchAus253                CAGCG-AGTCAAGT-CGGGAACTCAAAGGAGACTGCCGGTGATAAACCGG   [757]
mbugAusGre               CAACG-ATACGG-T-CGGGAACTCAAAGGAGACTGCCGGTGATAAACCGG   [1148]
mbugMelAlb               CAACG-ATATGG-T-CGGGAACTCAAAGGAGACTGCCAGTGATAAACTGG   [1159]
mbugAntCraw              CAGCG-ATACGG-T-CGGGAACTCAAAGGAGACTGCCAGTTATAAACTGG   [1149]
mbugAmoLich              CAGCG-ATATAG-T-CGGGAACTCAAAGGAGACTGCCGGTGATAAACCGG   [1134]
psyllidAphIner           CATCG-AGTCAG-T-CGGGAACTCAAAGGAGACTGCCGGTGATAAACCGG   [1146]
Baumannia                CAACG-ACTCGG-T-CGGGAACTCAAAGGAAACTGCCGGTGATAAACCGG   [1184]
mbugPlanoCitr            CAGCG-ATTCGG-T-CGGGAACTCAAAGGAGACTGCCGGTGATAAACCGG   [1143]
mbugDysBre               CAGCG-ATTAGG-T-CGGGAACTTAAAGGAGACTGCCGGTGATAAGCCGG   [1145]
psylBlasOccid            CAGCA-ATACGG-T-TGGGAACTCAAAGGAGACTGCCGGTAAAAAACCGG   [1144]
SOPE_AF005235            CAGCG-ATTCGG-T-CGGGAACTCAAAGGAGACTGCCGGTGATAAACTGG   [1149]
SodGlosAY861701          CAGCG-ATTTGG-T-CGGGAACTCAAAGGAGACTGCCGGTGATAAACCGG   [1169]
SOPE_AF548137            CAGCG-ATTCGG-T-CGGGAACTCAAAGGAGACTGCCGGTGATAAACCGG   [1145]
SodGlosAP008232          CAGCG-ATTTGG-T-CGGGAACTCAAAGGAGACTGCCGGTGATAAACCGG   [1144]
SitoZeamaisSym           CAGCG-ATTCGG-T-CGGGAACTCAAAGGAGACTGCCGGTGATAAACCGG   [1142]
BreQuer                  CAGCG-ATTCGG-T-CGGGAACTCAAAGGAGACTGCCGGTGATAAACCGG   [1166]
LemiGrim                 CAGCG-GTTCGG-C-CGGGAACTCAAAGGAGACTGCCAGTGATAAACTGG   [1138]
NotostigCarr226          CAGCG-ATTCGG-T-CGGGAACTCAAAGGAGACTGCCGGTGATAAACCGG   [913]
NoeetaPupilSym           CAGCA-CGTCATGG-TGGGAACTCAAAGGAGACTGCCGGTGATAAACCGG   [1000]
EwinAmer                 CAGCG-CGTAATGG-CGGGAACTCAAAGGAGACTGCCGGTGATAAACCGG   [1115]
HafniaSpNJ71             CAGCA-CGTAATGG-TGGGAACTCAAAGGAGACTGCCGGTGATAAACCGG   [1157]
PlesShig                 CAGCG-ATTCGG-T-CGGGAACTCAAAGGAGACTGCCGGTGATAAACCGG   [1166]
RahnSp_NJ8               CAGCA-CGTAATGG-TGGGAACTCAAAGGAGACTGCCGGTGATAAACCGG   [1169]
HafniaSp270              CAGCA-CGTAATGG-TGGGAACTCAAAGGAGACTGCCGGTGATAAACCGG   [1171]
YersiniaSp               CAGCA-CGTAATGG-TGGGAACTCAAAGGAGACTGCCGGTGACAAACCGG   [1159]
FormicaFusSymAB018684    CAGCG-GTTCGG-C-CGGGAACTCAAAGGAGACTGCCAGTGATAAACTGG   [354]
PlagMancSym              CAGCG-ATTCGG-T-CGGGAACTCAAAGGAGACTGCCGGTGATAAACCGG   [353]
PlagPigSym               CAGCG-ATTCGG-T-CGGGAACTCAAAGGAGACTGCCGGTGATAAACCGG   [353]

[                                 1360      1370      1380      1390      1400]
[                                 .         .         .         .         .]

PastMult                 AGGAAGGTGGGGATGACGTCAAGTCATCATGGCCCTTACGAGTAGGGCTA   [1198]
EcoliK12                 AGGAAGGTGGGGATGACGTCAAGTCATCATGGCCCTTACGACCAGGGCTA   [1225]
ShigFlex                 AGGAAGGTGGGGATGACGTCAAGTCATCATGGCCCTTACGACCAGGGCTA   [1224]
SalmTyph                 AGGAAGGTGGGGATGACGTCAAGTCATCATGGCCCTTACGACCAGGGCTA   [1224]
ErwAmy                   AGGAAGGTGGGGATGACGTCAAGTCATCATGGCCCTTACGGCCAGGGCTA   [1199]
KlebPneu                 AGGAAGGTGGGGATGACGTCAAGTCATCATGGCCCTTACGACCAGGGCTA   [1183]
CitrFreu                 AGGAAGGTGGGGATGACGTCAAGTCATCATGGCCCTTACGAGTAGGGCTA   [1219]
PectCaro                 AGGAAGGTGGGGATGACGTCAAGTCATCATGGCCCTTACGAGTAGGGCTA   [1193]
ErwCaro                  AGGAAGGTGGGGATGACGTCAAGTCATCATGGCCCTTACGAGTAGGGCTA   [1177]
SerrMarc                 AGGAAGGTGGGGATGACGTCAAGTCATCATGGCCCTTACGAGTAGGGCTA   [1204]
BrenAlni                 AGGAAGGTGGGGATGACGTCAAGTCATCATGGCCCTTACGAGTAGGGCTA   [1218]
RegInsec                 AGGAAGGTGGGGATGACGTCAAGTCATCATGGCCCTTACGAGTAGGGCTA   [1129]
HamDef                   AGGAAGGTGGGGACGACGTCAAGTCATCATGGCCCTTACGAGTAGGGCTA   [1198]
VibChol                  AGGAAGGTGGGGACGACGTCAAGTCATCATGGCCCTTACGAGTAGGGCTA   [1219]
PseudAer                 AGGAAGGTGGGGATGACGTCAAGTCATCATGGCCCTTACGGCCAGGGCTA   [1210]
HafAlvei                 AGGAAGGTGGGGATGACGTCAAGTCATCATGGCCCTTACGAGTAGGGCTA   [1226]
PhotLum                  AGGAAGGTGGGGATGACGTCAAGTCATCATGGCCCTTACGAGTAGGGCTA   [1222]
XenoNema                 AGGAAGGTGGGGATGACGTCAAGTCATCATGGCCCTTACGAGTAGGGCTA   [1209]
YersPest                 AGGAAGGTGGGGATGACGTCAAGTCATCATGGCCCTTACGAGTAGGGCTA   [1225]
RahnAqua                 AGGAAGGTGGGGATGACGTCAAGTCATCATGGCCCTTACGAGTAGGGCTA   [1219]
AquaHayw                 AGGAAGGTGGGGATGACGTCAAGTCATCATGGCCCTTACGAGTAGGGCTA   [1213]
mbugCyphAlp              AGGAAGGTGGGGATGACGTCAAGTCATCATGGCCCTTACAAGTAGGGCTA   [1198]
mbugParNot               AGGAAGGTGGGGATGACGTCAAGTCATCATGGCCCTTACAAGTAGGGCTA   [1206]
louseflyPseuCara         AGGAAGGCGAGGATGACGTCAAGTCATCATGGCCCTTACGAGTAGGGCTA   [1232]
CampBCA01_188            AGGAAGGTGAGG--------------------------------------   [748]
Cpapa322                 AGGAAGGTGAGGATGACGTCAAGTCATCATG-------------------   [772]
Csp262                   AGGAAGGTGAGGATGACGTCAAGT--------------------------   [758]
Cetio264                 AGGAAGGTGA----------------------------------------   [743]
Csp259                   AGGAAGGTGAGGATGACGT-------------------------------   [732]
ColNipSym                AGGAAGGTGAGGATGACGTCAAGTCATCATGGCCCTTACGAGTAGGGCTA   [406]
Cleon225                 AGGAAGGTGAGGATGACGTCA-----------------------------   [775]
Csaun265                 AGGAAG--------------------------------------------   [713]
Cgass243                 AGGAAGGTGGGGACGACGTCAA----------------------------   [757]
Cconi187                 AG------------------------------------------------   [682]
Cvit231ii                AGGAAGGTGgggatgacgtcaagtcat-----------------------   [694]
Opi258cl1                AGGAAGGTGGGGATGACGTCAAGTCATCATGGCCCTTATGAGTAGGGCTA   [847]
Oresp192                 --------------------------------------------------   [706]
Opis258cl2               AGGAAGGTGGGGATGACGTCAAGTCATCATGGCCCTTATGAGTAGGGCTA   [847]
Ohadd244                 AGGAAGGTGGGGATGACGTCAAGTCATCATGGCCCTTACGAGTAGGGCTA   [1188]
Ohadd256                 AGGAAGGTGGGGATGACGTCA-----------------------------   [768]
Pfore255                 AGGAAGGTGG----------------------------------------   [730]
Plamel                   AGGAAGGTGGGGATGACGTCAAGTCATCATGGCCCTTACGGGTAGGGCTA   [406]
Phag189                  AGGAAGGTGGGGATGACGTCAAGTCATCATGGCCCTTACGGGTAGGGCTA   [740]
Pdecu190                 AGG-----------------------------------------------   [736]
Pcupr252                 AGGAAGGTGGGGATGACGTCAAGT--------------------------   [795]
Phippom                  AGGAAGGTGGGGATGACGTCAAGTCATCATGGCCCTTACGGGTAGGGCTA   [406]
Pypsil                   AGGAAGGTGGGGATGACGTCAAGTCATCATGGCCCTTACGGGTAGGGCTA   [405]
Pdives                   AGGAAGGTGGGGATGACGTCAAGTCATCATGGCCCTTATGGGTAGGGCTA   [406]
Csp260                   AGGAAGGTGAGGATGACGTC------------------------------   [766]
Coccul229                AGGAAGGTGAGG--------------------------------------   [757]
Cclavis227               AGG-----------------------------------------------   [739]
Cpenn                    AGGAAGGTGAGGATGACGTCAAGTCATCATGGCCCTTATGAGTAGGGCTA   [1249]
Cchrom                   AGGAAGGTGAGGATGACGTCAAGTCATCATGGCCCTTATGAGTAGGGCTA   [1153]
Cherc                    AGGAAGGTGAGGATGACGTCAAGTCATCATGGCCCTTATGAGTAGGGCTA   [1222]
Cnova                    AGGAAGGTGAGGATGACGTCAAGTCATCATGGCCCTTATGAGTAGGGCTA   [1150]
Claev                    AGGAAGGTGAGGATGACGTCAAGTCATCATGGCCCTTATGAGTAGGGCTA   [1153]
Cligni                   AGGAAGGTGAGGATGACGTCAAGTCATCATGGCCCTTATGAGTAGGGCTA   [1170]
Ccast                    AGGAAGGTGAGGATGACGTCAAGTCATCATGGCCCTTATGAGTAGGGCTA   [1232]
Camer                    AGGAAGGTGAGGATGACGTCAAGTCATCATGGCCCTTATGAGTAGGGCTA   [1156]
Cquer                    AGGAAGGTGAGGATGACGTCAAGTCATCAT--------------------   [784]
Csans                    AGGAAGGTGAGGATGACGTCAAGTCATCATGGCCCTTATGAGTAGGGCTA   [1154]
Cmarit185                AGGAAGGTGAGGATGACGTCAAGTCATCATG-------------------   [785]
Cvicin                   AGGAAGGTGAGGATGACGTCAAGTCATCATGGCCCTTATGAGTAGGGCTA   [1157]
Csemit242                AGGAAGGTGAGGATGACGTCAAGTCATCATG-------------------   [785]
Cocreat                  AGGAAGGTGAGGATGACGTCAAGTCATCATGGCCCTTATGAGTAGGGCTA   [1168]
Cclarit233               AGGAAGGTGAGGATGACGTCAAGTCATCATG-------------------   [808]
Csayi                    AGGAAGGTGAGGATGACGTCAAGTCATCATGGCCCTTATGAGTAGGGCTA   [1149]
Chyatti186               AGGAAGGTGAGGATGACGTCAAGTCATCATGGCCCTTATGAG--------   [819]
Csocius                  AGGAAGGCGAGGATGACGTCAAGTCATCATGGCCCTTATGGGTAGGGCTA   [1240]
Cschaef                  AGGAAGGTGAGGATGACGTCAAGTCATCATGGCCCTTATGAGTAGGGCTA   [1144]
Cnitidior201             AGGAAGGTGAGGATGACGTCAAGTCATCATGGCCCTTATGA---------   [796]
Csp224                   AGGAAGGTGAGGA-------------------------------------   [758]
Culcero                  AGGAAGGTGAGGATGACGTCAAGTCATCATGGCCCTTATGAGTAGGGCTA   [1160]
Csp261                   AGGAAGGTGAGG--------------------------------------   [751]
Cconso239                AGGAAGGTGAGGA-------------------------------------   [772]
Csuff238                 AGGAAGGTGA----------------------------------------   [748]
Clownei230               AGGAAGGTGAGGATGACGTCAAGTCAT-----------------------   [786]
Csilvicola               AGGAAGGTGAGGATGACGTCAAGTCATCATGGCCCTTATGAGTAGGGCTA   [1246]
Cbalz                    AGGAAGGTGAGGATGACGTCAAGTCATCATGGCCTTTATGAGTAGGGCTA   [1235]
Csp221                   AGGAAGGTGAGGATGACGTCAAGTCAT-----------------------   [771]
Cseri                    AGGAAGGTGAGGATGACGTCAAGTCATCATGGCCCTTATGAGTAGGGCTA   [1271]
Cserice213               AGGAAGGTGAGGATGACGTCAAGTCAT-----------------------   [802]
Ccrassus223              AGGAAGGTGAGG--------------------------------------   [755]
Ccrassus214              AGGAAGGTGA----------------------------------------   [766]
Csp216                   AGGAAGGTGAGGATGACGTCAAGTCAT-----------------------   [803]
Csp263                   AGGAAGGTGAGGATGACGTCAAGTCAT-----------------------   [767]
Csanc240                 AGGAAGGTGAG---------------------------------------   [747]
Cabdom                   AGGAAGGTGAGGATGACGTCAAGTCATCATGGCCCTTATGAGTAGGGCTA   [948]
Ccfsim199                AGGAAGGTGAGGATGACGTCAAGTCATCATGGCCCTTATGAGTAGGGC--   [825]
BlFlor                   AGGAAGGTGAGGATGACGTCAAGTCATCATGGCCCTTATGAGTAGGGCTA   [1189]
Catric203                AGGAAGGTGAGGATGACGTCAAGTCATCATGGCCCTTATGAGTAGGGC--   [825]
Catric217                AGGAAGGTGAGGATGACGTCAAGTCATCAT--------------------   [794]
Catric219                AGGAAGGTGAGGATGACGTCAAGTCAT-----------------------   [776]
Crufip                   AGGAAGGTGAGGATGACGTCAAGTCATCATGGCCCTTATGAGTAGGGCTA   [1260]
Crufipes220              AGGAAGGTGAGGATGACGTCAAGTCAT-----------------------   [784]
Csprengg222              AGGAAGGTGAGGATGACGTC------------------------------   [770]
Crengg215                AGGAAGGTGAGGATGACGTCAAGTCATCATG-------------------   [787]
Cfest                    AGGAAGGTGAGGATGACGTCAAGTCATCATGGCCCTTATGAGTAGGGCTA   [1185]
Cvafe                    AGGAAGGTGAGGATGACGTCAAGTCATCATGGCCCTTATGAGTAGGGCTA   [1183]
CalLaev254               AGGAAGGTGGGGATGACGTCAAGTCAT-----------------------   [787]
CalAlb191                AGGAAGGTGGGGATGACGTCAAGTCATCATGGCCCTTATGAGTAGGG---   [827]
EchAus253                AGGAAGGTGGGGATGA----------------------------------   [773]
mbugAusGre               AGGAAGGTGAGGATGACGTCAAGTCATCATGGCCCTTACGAGTAGGGCTA   [1198]
mbugMelAlb               AGGAAGGTGAGGATGACGTCAAGTCATCATGGCCCTTACGAGTAGGGCTA   [1209]
mbugAntCraw              AGGAAGGTAAGGACAACGTCAAGTCATCATGGCCTTTACGAGTAGGGCTA   [1199]
mbugAmoLich              AGGAAGGTGAGGATGACGTCAAGTCATCATGGCCCTTACGAGTAGGGCTA   [1184]
psyllidAphIner           AGGAAGGTGGGGATGACGTCAAGTCATCATGGCCCTTACGAGTAGGGCTA   [1196]
Baumannia                AGGAAGGTGAGGATAACGTCAAGTCATCATGGCCCTTACGAGTAGGGCTA   [1234]
mbugPlanoCitr            AGGAAGGTGGGGATGACGTCAAGTCATCATGGCCCTTACGAGTAGGGCTA   [1193]
mbugDysBre               AGGAAGGTGGGGACGACGTCAAGTCATCATGGCCCTTACGAGTAGGGCTA   [1195]
psylBlasOccid            AGGAAGGTGGGGATGACGTCAAGTCATCATGGCCCTTACGAGCAGGGCTA   [1194]
SOPE_AF005235            AGGAAGGTGGGGATGACGTCAAGTCATCATGACCCTTACGAGTAGGGCTA   [1199]
SodGlosAY861701          AGGAAGGTGGGGATGACGTCAAGTCATCATGGCCCTTACGAGTAGGGCTA   [1219]
SOPE_AF548137            AGGAAGGTGGGGATGACGTCAAGTCATCATGGCCCTTACGAGTAGGGCTA   [1195]
SodGlosAP008232          AGGAAGGTGGGGATGACGTCAAGTCATCATGGCCCTTACGAGTAGGGCTA   [1194]
SitoZeamaisSym           AGGAAGGTGGGGATGACGTCAAGTCATCATGGCCCTTACGAGTAGGGCTA   [1192]
BreQuer                  ARGAAGGTGGGGATGACGTCAAGTCATCATGGCCCTTACGAATAGGGCTA   [1216]
LemiGrim                 AGGAAGGTGGGGATGACGTCAAGTCATCATGGCCCTTACGAGTAGGGCTA   [1188]
NotostigCarr226          AGGAAGGTGGGGATGACGTCAAGTCATCATGGCCCTTACGAGTAGGGCTA   [963]
NoeetaPupilSym           AGGAAGGTGGGGATGACGTCAAGTCATCATGGCCCTTACGAGTAGGGCTA   [1050]
EwinAmer                 AGGAAGGTGGGGATGACGTCAAGTCATCATGGCCCTTACGAGTAGGGCTA   [1165]
HafniaSpNJ71             AGGAAGGTGGGGATGACGTCAAGTCATCATGGCCCTTACGAGTAGGGCTA   [1207]
PlesShig                 AGGAAGGTGGGGATGACGTCAAGTCATCATGGCCCTTACGAGTAGGGCTA   [1216]
RahnSp_NJ8               AGGAAGGTGGGGATGACGTCAAGTCATCATGGCCCTTACGAGTAGGGCTA   [1219]
HafniaSp270              AGGAAGGTGGGGATGACGTCAAGTCATCATGGCCCTTACGAGTAGGGCTA   [1221]
YersiniaSp               AGGAAGGTGGGGATGACGTCAAGTCATCATGGCCCTTACGAGTAGGGCTA   [1209]
FormicaFusSymAB018684    AGGAAGGTGGGGATGACGTCAAGTCATCATGGCCCTTACGAGTAGGGCTA   [404]
PlagMancSym              AGGAAGGTGGGGATGACGTCAAGTCATCATGGCCCTTACGAGTAGGGCTA   [403]
PlagPigSym               AGGAAGGTGGGGATGACGTCAAGTCATCATGGCCCTTACGAGTAGGGCTA   [403]

[                                 1410      1420      1430      1440      1450]
[                                 .         .         .         .         .]

PastMult                 CACACGTGCTACAATGGTGCATACAGAGGGCAGCGAGAGTGCGAGCTTG-   [1247]
EcoliK12                 CACACGTGCTACAATGGCGCATACAAAGAGAAGCGACCTCGCGAGAGCA-   [1274]
ShigFlex                 CACACGTGCTACAATGGCGCATACAAAGAGAAGCGACCTCGCGAGAGCA-   [1273]
SalmTyph                 CACACGTGCTACAATGGCGCATACAAAGAGAAGCGACCTCGCGAGAGCA-   [1273]
ErwAmy                   CACACGTGCTACAATGGCGCATACAAAGAGAAGCGACCTCGCGAGAGCA-   [1248]
KlebPneu                 CACACGTGCTACAATGGCATATACAAAGAGAAGCGACCTCGCGAGAGCA-   [1232]
CitrFreu                 CACACGTGCTACAATGGCATATACAAAGAGAAGCGACCTCGCGAGAGCA-   [1268]
PectCaro                 CACACGTGCTACAATGGCGTATACAAAGAGAAGCGACCTCGCGAGAGCA-   [1242]
ErwCaro                  CACACGTGCTACAATGGCGTATACAAAGAGAAGCGACCTCGCGAGAGCA-   [1226]
SerrMarc                 CACACGTGCTACAATGGCATATACAAAGAGAAGCGACCTCGCGAGAGCA-   [1253]
BrenAlni                 CACACGTGCTACAATGGCGCATACAAAGAGAAGCGAGCCTGCGAGGGTG-   [1267]
RegInsec                 CACACGTGCTACAATGGCGCATACAAAGAGCGGCGAGCGTGCGAACCTA-   [1178]
HamDef                   CACACGTGCTACAATGGCGTATACAAAGGGATGCGAACCTGCGAGGGAA-   [1247]
VibChol                  CACACGTGCTACAATGGCGTATACAGAGGGCAGCGATACCGCGAGGTGG-   [1268]
PseudAer                 CACACGTGCTACAATGGTCGGTACAAAGGGTTGCCAAGCCGCGAGGTGG-   [1259]
HafAlvei                 CACACGTGCTACAATGGCATATACAAAGAGAAGCGAACTCGCGAGAGCA-   [1275]
PhotLum                  CACACGTGCTACAATGGCGGATACAAAGTGAAGCGACCTCGCGAGAGCA-   [1271]
XenoNema                 CACACGTGCTACAATGGCAGATACAAAGAGAAGCGACCTCGCGAGAGCA-   [1258]
YersPest                 CACACGTGCTACAATGGCAGATACAAAGTGAAGCGAACTCGCGAGAGTC-   [1274]
RahnAqua                 CACACGTGCTACAATGGCATATACAAAGAGAAGCGAACTCGCGAGAGCA-   [1268]
AquaHayw                 CACACGTGCTACAATGGCGCATACAAAGAGAAGCGAACTTGCGAGAGTA-   [1262]
mbugCyphAlp              CACACGTGCTACAATGGTACACACTAAGAGAAGCAATCTCGCGAGAGTT-   [1247]
mbugParNot               CACACGTGCTACAATGGCGTATACAAAGGGAAGCGATCTCGCAAGGGTT-   [1255]
louseflyPseuCara         CACACGTGCTACAATGGTGTATACAAAGAGAAGCAAGCTTGCAAAAGTT-   [1281]
CampBCA01_188            --------------------------------------------------   [748]
Cpapa322                 --------------------------------------------------   [772]
Csp262                   --------------------------------------------------   [758]
Cetio264                 --------------------------------------------------   [743]
Csp259                   --------------------------------------------------   [732]
ColNipSym                CAAACGTGCTACAATGGCATATACAAAGAGAAGCAATCTTGTAAAAGTT-   [455]
Cleon225                 --------------------------------------------------   [775]
Csaun265                 --------------------------------------------------   [713]
Cgass243                 --------------------------------------------------   [757]
Cconi187                 --------------------------------------------------   [682]
Cvit231ii                --------------------------------------------------   [694]
Opi258cl1                CAAACGTGCTACAATGG---------------------------------   [864]
Oresp192                 --------------------------------------------------   [706]
Opis258cl2               CAAACGTGCTACAATGG---------------------------------   [864]
Ohadd244                 CAAACGTGCTACAATGGCGTATACAAAGAGAAGCGATCTCGCAAGAGTT-   [1237]
Ohadd256                 --------------------------------------------------   [768]
Pfore255                 --------------------------------------------------   [730]
Plamel                   CAAACGTGCTACAATGGTAAATACAAAGAGAAGCGATCTTGTAAAAGTC-   [455]
Phag189                  CAAACGTGCTACAATGGCGTATACAAAGAGAAGCGACCTTGCAAAAGTC-   [789]
Pdecu190                 --------------------------------------------------   [736]
Pcupr252                 --------------------------------------------------   [795]
Phippom                  CAAACGTGCTACAATGGTAAACACAAAGGGAAGCAAGCTTGCGAGAGTT-   [455]
Pypsil                   CAAACGTGCTACAATGGGGAATACAAAGAGAAGCGATCTTGCGAGAGCT-   [454]
Pdives                   CAAACGTGCTACAATGGCGTATACAAAGGGAAGCAAGCTGTTGAGAGTT-   [455]
Csp260                   --------------------------------------------------   [766]
Coccul229                --------------------------------------------------   [757]
Cclavis227               --------------------------------------------------   [739]
Cpenn                    CAAACGTGCTACAATGGCGTATACAAAGAGAAGCAAACTCGTGAGAGCA-   [1298]
Cchrom                   CAAACGTGCTACAATGGCGTATACAAAGAGAAGCAAACTCGTGAGAGCA-   [1202]
Cherc                    CAAACGTGCTACAATGGCGTATACAAAGAGAAGCAAACTCGTGAGAGCA-   [1271]
Cnova                    CAAACGTGCTACAATGGCGTATACAAAGAGAAGCAAACTCGTGAGAGCA-   [1199]
Claev                    CAAACGTGCTACAATGGCGTATACAAAGAGAAGCGATCTCGTGAGAGCA-   [1202]
Cligni                   CAAACGTGCTACAATGGCGTATACAAAGAGAAGCAATCTCGTGAGAGTA-   [1219]
Ccast                    CAAACGTGCTACAATGGCGTATACAAAGAGAAGCAAACTCGCGAGAGCA-   [1281]
Camer                    CAAACGTGCTACAATGGCGTATACAAAGAGAAGCAAACTCGCGAGAGCAA   [1206]
Cquer                    --------------------------------------------------   [784]
Csans                    CAAACGTGCTACAATGGCGTATACAAAGAGAAGCGATCTCGTAAGAGCA-   [1203]
Cmarit185                --------------------------------------------------   [785]
Cvicin                   CAAACGTGCTACAATGGCGTATACAAAGAGAAGCAATCTCGTAAGAGCA-   [1206]
Csemit242                --------------------------------------------------   [785]
Cocreat                  CAAACGTGCTACAATGGCGTATACAAAGAGCAGCAAACTCGCGAGAGCC-   [1217]
Cclarit233               --------------------------------------------------   [808]
Csayi                    CAAACGTGCTACAATGGCGTATACAAAGAGAAGCGATCTCGCGAGAGCC-   [1198]
Chyatti186               --------------------------------------------------   [819]
Csocius                  CAAACGTGCTACAATGGCGCATACAAAGAGAAGCAATCTCGCGAGAGTC-   [1289]
Cschaef                  CAAACGTGCTACAATGGCGTATACAAAGAGAAGCGTCCTCGCGAGAGCT-   [1193]
Cnitidior201             --------------------------------------------------   [796]
Csp224                   --------------------------------------------------   [758]
Culcero                  CAAACGTGCTACAATGGCGTATACAAAGAGAAGCGATCTTGTGAAAGTT-   [1209]
Csp261                   --------------------------------------------------   [751]
Cconso239                --------------------------------------------------   [772]
Csuff238                 --------------------------------------------------   [748]
Clownei230               --------------------------------------------------   [786]
Csilvicola               CAAACGTGCTACAATGGCGTATACAAAGAGAAGCAATCTTGTAAAAGTT-   [1295]
Cbalz                    CAAACGTGCTACAATGGCGCATACAAAGAGAGGCAACCTTGCAAAAGTT-   [1284]
Csp221                   --------------------------------------------------   [771]
Cseri                    CA------------------------------------------------   [1273]
Cserice213               --------------------------------------------------   [802]
Ccrassus223              --------------------------------------------------   [755]
Ccrassus214              --------------------------------------------------   [766]
Csp216                   --------------------------------------------------   [803]
Csp263                   --------------------------------------------------   [767]
Csanc240                 --------------------------------------------------   [747]
Cabdom                   CAAACGTGATACAATGGCGTATACAAAGAGAAGCGACCTTGCGAAAGTT-   [997]
Ccfsim199                --------------------------------------------------   [825]
BlFlor                   CAAACGTGCTACAATGGCGTATACAAAGAGAAGCGACCTTGCGAAAGTT-   [1238]
Catric203                --------------------------------------------------   [825]
Catric217                --------------------------------------------------   [794]
Catric219                --------------------------------------------------   [776]
Crufip                   CAAACGTGCTACAATGGCGTATACAAAGAGAAGCGACCTTGCGAAAGCT-   [1309]
Crufipes220              --------------------------------------------------   [784]
Csprengg222              --------------------------------------------------   [770]
Crengg215                --------------------------------------------------   [787]
Cfest                    CAAACGTGCTACAATGGCGCATACAAAGAGAAGCGATCTTGCGAAAGTT-   [1234]
Cvafe                    CAAACGTGCTACAATGGCGTATACAAAGAGAAGCGATCTTGTGAAAGTT-   [1232]
CalLaev254               --------------------------------------------------   [787]
CalAlb191                --------------------------------------------------   [827]
EchAus253                --------------------------------------------------   [773]
mbugAusGre               CACACGTGCTACAATGGTGCATACAAAGAGAAGCGATCTTGCAAGAGTT-   [1247]
mbugMelAlb               CACACGTGCTACAATGGTGTATACAAAGAGAAGCAATCTTGTAAAAGTT-   [1258]
mbugAntCraw              CACACGTGCTACAATGGTGCATACAAAAAGAAGCAAACTTGCAAAAGTA-   [1248]
mbugAmoLich              CACACGTGCTACAATGGCGTATACAAAGAGAAGCGATCTTGCAAAAGTT-   [1233]
psyllidAphIner           CACACGTGCTACAATGGCGCATACAAAGGGAAGCTATCTCGCAAGTTTC-   [1245]
Baumannia                CACACGTGCTACAATGGTGCATACAAAGGGGAGCAATCTCGCAAGAGCT-   [1283]
mbugPlanoCitr            CACACGTGCTACAATGGCGCATACAAAGAGAAGCAAGCTCGCGAGAGTT-   [1242]
mbugDysBre               CACACGTGCTACAATGGCGTATACAAAGAGAAGCAACCTCGTGAGAGTG-   [1244]
psylBlasOccid            CACACGTGCTACAATGGCGCATACAAAGAGAAGCAATCTCGCGAGAGCA-   [1243]
SOPE_AF005235            CACACGTGCTACAATGGCGCATACAAAGAGAAGCGATCTCGCGAGAGTC-   [1248]
SodGlosAY861701          CACACGTGCTACAATGGCGCATACAAAGAGAAGCGATCTCGCGAGAGTC-   [1268]
SOPE_AF548137            CACACGTGCTACAATGGCGCATACAAAGAGAAGCGATCTTGTGAGAGTC-   [1244]
SodGlosAP008232          CACACGTGCTACAATGGCGCATACAAAGAGAAGCGATCTCGCGAGAGTC-   [1243]
SitoZeamaisSym           CACACGTGCTACAATGGCGCATACAAAGAGAAGCGATCTTGCGAGAGTC-   [1241]
BreQuer                  CACACGTGCTACAATGGCGCATACAAAGARAAGCGAACTTGCGARAGTG-   [1265]
LemiGrim                 CACACGTGCTACAATGGCGTATACAAAGAGAAGCGACCTCGCGAGAGCA-   [1237]
NotostigCarr226          CACACGTGCTACAATGGCATATACAAAGAGCAGCAATCTCGCGAGAGTC-   [1012]
NoeetaPupilSym           CACACGTGCTACAATGGCATATACAAAGAGAAGCGAACTCGCGAGAGTA-   [1099]
EwinAmer                 CACACGTGCTACAATGGCATATACAAAGAGAAGCGAACTCGCGAGAGCA-   [1214]
HafniaSpNJ71             CACACGTGCTACAATGGCATATACAAAGAGAAGCGAACTCGCGAGAGCA-   [1256]
PlesShig                 CACACGTGCTACAATGGCATATACAAAGGGCGGCAAGCTAGCGATAGTG-   [1265]
RahnSp_NJ8               CACACGTGCTACAATGGCATATACAAAGAGAAGCAAACTCGCGAGAGCA-   [1268]
HafniaSp270              CACACGTGCTACAATGGCATATACAAAGAGAAGCGAACTCGCGAGAGCA-   [1270]
YersiniaSp               CACACGTGCTACAATGGCGCATACAAAGAGAAGCGAACTCGCGAGAGCC-   [1258]
FormicaFusSymAB018684    CACACGTGCTACAATGGCGCATACAAAGAGAAGCGACCTCGCGAGAGCA-   [453]
PlagMancSym              CACACGTGCTACAATGGCACATACAAAGAGAAGCGACCTCGCGAGAGTT-   [452]
PlagPigSym               CACACGTGCTACAATGGCGCATACAAAGAGAAGCGATCTCGCGAGAGTC-   [452]

[                                 1460      1470      1480      1490      1500]
[                                 .         .         .         .         .]

PastMult                 AGCGAATCTC-A-GAAAGTGCATCTAAGTCCGGATTGGAGTCTGCAACTC   [1295]
EcoliK12                 AGCGGACCTC-A-TAAAGTGCGTCGTAGTCCGGATTGGAGTCTGCAACTC   [1322]
ShigFlex                 AGCGGACCTC-A-TAAAGTGCGTCGTAGTCCGGATTGGAGTCTGCAACTC   [1321]
SalmTyph                 AGCGGACCTC-A-TAAAGTGCGTCGTAGTCCGGATTGGAGTCTGCAACTC   [1321]
ErwAmy                   AGCGGACCTC-A-TAAAGTGCGTCGTAGTCCGGATCGGAGTCTGCAACTC   [1296]
KlebPneu                 AGCGGACCTC-A-TAAAGTATGTCGTAGTCCGGATTGGAGTCTGCAACTC   [1280]
CitrFreu                 AGCGGACCTC-A-TAAAGTATGTCGTAGTCCGGATTGGAGTCTGCAACTC   [1316]
PectCaro                 AGCGGACCTC-A-TAAAGTACGTCGTAGTCCGGATTGGAGTCTGCAACTC   [1290]
ErwCaro                  AGCGGACCTC-A-TAAAGTACGTCGTAGTCCGGATTGGAGTCTGCAACTC   [1274]
SerrMarc                 AGCGGACCTC-A-TAAAGTATGTCGTAGTCCGGATTGGAGTCTGCAACTC   [1301]
BrenAlni                 AGCGGACCTC-A-TAAAGTGCGTCGTAGTCCGGATTGGAGTCTGCAACTC   [1315]
RegInsec                 AGCGAACCTC-A-TAAAGTGCGTCGTAGTCCGGATTGGAGTCTGCAACTC   [1226]
HamDef                   AGCGGAACTC-A-GAAAGTACGTCGTAGTCCGGATTGGAGTCTGCAACTC   [1295]
VibChol                  AGCGAATCTC-A-CAAAGTACGTCGTAGTCCGGATTGGAGTCTGCAACTC   [1316]
PseudAer                 AGCTAATCCC-A-TAAAACCGATCGTAGTCCGGATCGCAGTCTGCAACTC   [1307]
HafAlvei                 AGCGGACCTC-A-TAAAGTATGTCGTAGTCCGGATTGGAGTCTGCAACTC   [1323]
PhotLum                  AGCGGAACAC-A-CAAAGTCTGTCGTAGTCCGGATTGGAGTCTGCAACTC   [1319]
XenoNema                 AGCGGAACTC-A-TAAAGTCTGTCGTAGTCCGGATTGGAGTCTGCAACTC   [1306]
YersPest                 AGCGGACCAC-A-TAAAGTCTGTCGTAGTCCGGATTGGAGTCTGCAACTC   [1322]
RahnAqua                 AGCGGACCTC-A-TAAAGTATGTCGTAGTCCGGATTGGAGTCTGCAACTC   [1316]
AquaHayw                 AGCGGACCTC-A-TAAAGTGCGTCGTAGTCCGGATTGGAGTCTGCAACTC   [1310]
mbugCyphAlp              AGCGAACCTC-A-TAAAGTGTGTCGTAGTCCGGATTGGAGTCTGCAACTC   [1295]
mbugParNot               AGCAAACCTC-A-GAAAGTAAGTCGTAGTCCGGATTGGAGTCTGCAACTC   [1303]
louseflyPseuCara         AGCAAACCTC-A-TAAAGTACATCTTAGTCCGGATTGGAGTCTGCAACTC   [1329]
CampBCA01_188            --------------------------------------------------   [748]
Cpapa322                 --------------------------------------------------   [772]
Csp262                   --------------------------------------------------   [758]
Cetio264                 --------------------------------------------------   [743]
Csp259                   --------------------------------------------------   [732]
ColNipSym                AGCAAATCTC-A-TAAAGTATGTCTAAGTCCGGATTGGAGTCTGCAACTC   [503]
Cleon225                 --------------------------------------------------   [775]
Csaun265                 --------------------------------------------------   [713]
Cgass243                 --------------------------------------------------   [757]
Cconi187                 --------------------------------------------------   [682]
Cvit231ii                --------------------------------------------------   [694]
Opi258cl1                --------------------------------------------------   [864]
Oresp192                 --------------------------------------------------   [706]
Opis258cl2               --------------------------------------------------   [864]
Ohadd244                 AGCAAACCTC-A-TAAAGTGCGTCTCAGTCCGGATTGGAGTCTGCAACTC   [1285]
Ohadd256                 --------------------------------------------------   [768]
Pfore255                 --------------------------------------------------   [730]
Plamel                   AGCAAACCTC-A-TAAAATTTATCGTAGTCCGGATTGGAGTCTGCAACTC   [503]
Phag189                  AGCAAACCTC-A-TAAAATTCGTCGTAGTCCGGATTGGAGTCTGCAATTT   [837]
Pdecu190                 --------------------------------------------------   [736]
Pcupr252                 --------------------------------------------------   [795]
Phippom                  AGCAAATCTC-A-TAAAATTTATCGTAGTCCGGATTGGAGTCTGCAACTC   [503]
Pypsil                   AGCAAACCTC-A-TAAAATTCTTCGTAGTCCGGATTGGAGTCTGCAACTC   [502]
Pdives                   AGCAAATCTC-G-AAAAATTCGTCGTAGTCCGGATTGGAGTCTGCAACTC   [503]
Csp260                   --------------------------------------------------   [766]
Coccul229                --------------------------------------------------   [757]
Cclavis227               --------------------------------------------------   [739]
Cpenn                    AGCAAACCTC-A-CAAAGTACGTCTTAGTCCGGATTGGAGTCTGCAACTC   [1346]
Cchrom                   AGCAAACCTC-A-CAAAGTACGTCTTAGTCCGGATTGGAGTCTGCAACTC   [1250]
Cherc                    AGCAAACCTC-A-CAAAGTACGTCTTAGTCCGGATTGGAGTCTGCAACTC   [1319]
Cnova                    AGCAAACCTC-A-CAAAGTACGTCTTAGTCCGGATTGGAGTCTGCAACTC   [1247]
Claev                    AGCAAACCTC-A-TAAAGTACGTCTTAGTCCGGATTGGAGTCTGCAACTC   [1250]
Cligni                   AGCAAACCTC-A-TAAAGTACGTCTTAGTCCGGATTGGAGTCTGCAACTC   [1267]
Ccast                    AGCGAACCTC-A-TAAAGTACGTCTTAGTCCGGATTGGAGTCTGCAACTC   [1329]
Camer                    AGCAAACCTC-A-TAAAGTACGTCTTAGTCCGGATTGGAGTCTGCAACTC   [1254]
Cquer                    --------------------------------------------------   [784]
Csans                    AGCAAACCTC-A-TAAAGTACGTCTTAGTCCGGATTGGAGTCTGCAACTC   [1251]
Cmarit185                --------------------------------------------------   [785]
Cvicin                   AGCAAACCTC-A-TAAAGTACGTCTTAGTCCGGATTGGAGTCTGCAACTC   [1254]
Csemit242                --------------------------------------------------   [785]
Cocreat                  AGCGAACCTCAC-CAAAGTACGTCTTAGTCCGGATTGGAGTCTGCAACTC   [1266]
Cclarit233               --------------------------------------------------   [808]
Csayi                    AGCAAACCTC-A-CAAAGTACGTCTTAGTCCGGATTGGAGTCTGCAACTC   [1246]
Chyatti186               --------------------------------------------------   [819]
Csocius                  AGCAAACCTC-A-TAAAGTGCGTCTTAGTCCGGATTGGAGTCTGCAACTC   [1337]
Cschaef                  AGCAAACCTC-AATAAAGTACGTCTTAGTCCGGATTGGAGTCTGCAACTC   [1242]
Cnitidior201             --------------------------------------------------   [796]
Csp224                   --------------------------------------------------   [758]
Culcero                  AGCAAACCTC-A-TAAAGTACGTCTTAGTTCGGATTGGAGTCTGCAACTC   [1257]
Csp261                   --------------------------------------------------   [751]
Cconso239                --------------------------------------------------   [772]
Csuff238                 --------------------------------------------------   [748]
Clownei230               --------------------------------------------------   [786]
Csilvicola               AGCAAATCTC-A-TAAGGTACGTCTTAGTCCGGATTGGAGTCTGCAACTC   [1343]
Cbalz                    AGCAAATCTC-A-TAAAGTGCGTCTTAGTCCGGATTGGAGTCTGCAACTC   [1332]
Csp221                   --------------------------------------------------   [771]
Cseri                    --------------------------------------------------   [1273]
Cserice213               --------------------------------------------------   [802]
Ccrassus223              --------------------------------------------------   [755]
Ccrassus214              --------------------------------------------------   [766]
Csp216                   --------------------------------------------------   [803]
Csp263                   --------------------------------------------------   [767]
Csanc240                 --------------------------------------------------   [747]
Cabdom                   AGCAAATCTC-A-TAAAGTACGTCTTAGTCCGGATTGGAGTCTGCAACTC   [1045]
Ccfsim199                --------------------------------------------------   [825]
BlFlor                   AGCAAATCTC-A-TAAAGTACGTCTTAGTCCGGATTGGAGTCTGCAACTC   [1286]
Catric203                --------------------------------------------------   [825]
Catric217                --------------------------------------------------   [794]
Catric219                --------------------------------------------------   [776]
Crufip                   AGCAAATCTC-A-TAAAGTACGTCTTAGTCCGGATTGGAGTCTGCAACTC   [1357]
Crufipes220              --------------------------------------------------   [784]
Csprengg222              --------------------------------------------------   [770]
Crengg215                --------------------------------------------------   [787]
Cfest                    AGCAAACCTC-A-TAAAGTGCGTCTTAGTCCGGATTGGAGTCTGCAACTC   [1282]
Cvafe                    AGCAAACCTC-A-TAAAGTACGTCTTAGTCCGGATTGGAGTCTGCAACTC   [1280]
CalLaev254               --------------------------------------------------   [787]
CalAlb191                --------------------------------------------------   [827]
EchAus253                --------------------------------------------------   [773]
mbugAusGre               AGCAAACCTC-A-TAAAGTGCGTCGTAGTCCGGATTGGAGTCTGCAACTC   [1295]
mbugMelAlb               AGCAAATCTC-A-TAAAGTACATCGTAGTCCGGATTGGAGTCTGCAACTC   [1306]
mbugAntCraw              AGCAAAACTT-A-TAAAGTGCGTCTTAGTCCGGATTGGAGTCTGCAATTC   [1296]
mbugAmoLich              AGCAAACCTC-A-CAAAATTCGTCATAGTCCGGATTGGAGTCTGCAATTT   [1281]
psyllidAphIner           AGCAAACCTC-A-TAAAGTGCGTCGTAGTCCGGATTGGAGTCTGCAATTC   [1293]
Baumannia                AGCAAAACTC-A-TAAAGTGCGTCGTAGTCCGGATTAGAGTCTGCAACTC   [1331]
mbugPlanoCitr            AGCGGACCTC-A-TAAAGTGCGTCGTAGTCCGGATTGGAGTCTGCAACTC   [1290]
mbugDysBre               AGCGGACCTC-A-TAAAGTACGTCGTAGTCCAGATTGGAGTCTGCAACTC   [1292]
psylBlasOccid            AGCGGACCTC-A-CAAAGTGCGTCGTAGTCCGGATTGGAGTCTGCAACTC   [1291]
SOPE_AF005235            AGCGGACCTC-A-TAAAGTGCGTCGTAGTCCGGATTGGAGTCTGCAACTC   [1296]
SodGlosAY861701          AGCGGACCTC-A-CAAAGTGCGTCGTAGTCCGGATTGGAGTCTGCAACTC   [1316]
SOPE_AF548137            AGCGGACCTC-A-TAAAGTGCGTCGTAGTCCGGATTGGAGTCTGCAACTC   [1292]
SodGlosAP008232          AGCGGACCTC-A-CAAAGTGCGTCGTAGTCCGGATTGGAGTCTGCAACTC   [1291]
SitoZeamaisSym           AGCGGACCTC-A-TAAAGTGCGTCGTAGTCCGGATTGGAGTCTGCAACTC   [1289]
BreQuer                  AGCGGACCTC-A-TAAAGTGCGTCSTAGTCCGGATTGGAGTCTGCAACTC   [1313]
LemiGrim                 AGCGGACCTC-A-TAAAGTACGTCGTAGTCCGGATTGGAGTCTGCAACTC   [1285]
NotostigCarr226          AGCCAACCTC-A-CAAAGTATGTCGTAGTCCGGATTGGAGTCTGCAACTC   [1060]
NoeetaPupilSym           AGCGGACCTC-A-TAAAGTATGTCGTAGTCCGGATTGGAGTCTGCAACTC   [1147]
EwinAmer                 AGCGGACCTC-A-TAAAGTATGTCGTAGTCCGGATTGGAGTCTGCAACTC   [1262]
HafniaSpNJ71             AGCGGACCTC-A-CAAAGTATGTCGTAGTCCGGATTGGAGTCTGCAACTC   [1304]
PlesShig                 AGCGAATCCC-A-TAAAGTATGTCGTAGTCCGGATTGGAGTCTGCAACTC   [1313]
RahnSp_NJ8               AGCGGACCTC-A-CAAAGTATGTCGTAGTCCGGATTGGAGTCTGCAACTC   [1316]
HafniaSp270              AGCGGACCTC-A-CAAAGTATGTCGTAGTCCGGATTGGAGTCTGCAACTC   [1318]
YersiniaSp               AGCGGACCTC-A-CAAAGTGCGTCGTAGTCCGGATTGGAGTCTGCAACTC   [1306]
FormicaFusSymAB018684    AGCGGACCTC-A-TAAAGTGCGTCGTAGTCCGGATTGGAGTCTGCAACTC   [501]
PlagMancSym              AGCGGACCTC-A-TAAAGTGTGTCGTAGTTCGGATTGGAGTCTGCAACTC   [500]
PlagPigSym               AGCGAACCTC-A-TAAAGTGTGTCGTAGTTCGGATTGGAGTCTGCAACTC   [500]

[                                 1510      1520      1530      1540      1550]
[                                 .         .         .         .         .]

PastMult                 GACTCCATGAAGTCGGAATCGCTAGTAATCGCAAATCAGAATGTTGCGGT   [1345]
EcoliK12                 GACTCCATGAAGTCGGAATCGCTAGTAATCGTGGATCAGAATGCCACGGT   [1372]
ShigFlex                 GACTCCATGAAGTCGGAATCGCTAGTAATCGTGGATCAGAATGCCACGGT   [1371]
SalmTyph                 GACTCCATGAAGTCGGAATCGCTAGTAATCGTGGATCAGAATGCCACGGT   [1371]
ErwAmy                   GACTCCGTGAAGTCGGAATCGCTAGTAATCGTAGATCAGAATGCTACGGT   [1346]
KlebPneu                 GACTCCATGAAGTCGGAATCGCTAGTAATCGTAGATCAGAATGCTACGGT   [1330]
CitrFreu                 GACTCCATGAAGTCGGAATCGCTAGTAATCGTGGATCAGAATGCCACGGT   [1366]
PectCaro                 GACTCCATGAAGTCGGAATCGCTAGTAATCGTAGATCAGAATGCTACGGT   [1340]
ErwCaro                  GACTCCATGAAGTCGGAATCGCTAGTAATCGTAGATCAGAATGCTACGGT   [1324]
SerrMarc                 GACTCCATGAAGTCGGAATCGCTAGTAATCGTAGATCAGAATGCTACGGT   [1351]
BrenAlni                 GACTCCATGAAGTCGGAATCGCTAGTAATCGTGGATCAGAATGCCACGGT   [1365]
RegInsec                 GACTCCATGAAGTCGGAATCGCTAGTAATCGTGGATCAGAATGCTACGGT   [1276]
HamDef                   GACTCCATGAAGTCGGAATCGCTAGTAATCGTAGATCAGAATGCTACGGT   [1345]
VibChol                  GACTCCATGAAGTCGGAATCGCTAGTAATCGCAAATCAGAATGTTGCGGT   [1366]
PseudAer                 GACTGCGTGAAGTCGGAATCGCTAGTAATCGTGAATCAGAATGTCACGGT   [1357]
HafAlvei                 GACTCCATGAAGTCGGAATCGCTAGTAATCGTAGATCAGAATGCTACGGT   [1373]
PhotLum                  GACTCCATGAAGTCGGAATCGCTAGTAATCGTAGATCAGCATGCTACGGT   [1369]
XenoNema                 GACTCCATGAAGTCGGAATCGCTAGTAATCGTAGATCAGAATGCTACGGT   [1356]
YersPest                 GACTCCATGAAGTCGGAATCGCTAGTAATCGTAGATCAGAATGCTACGGT   [1372]
RahnAqua                 GACTCCATGAAGTCGGAATCGCTAGTAATCGTAGATCAGAATGCTACGGT   [1366]
AquaHayw                 GACTCCATGAAGTCGGAATCGCTAGTAATCGTAGATCAGAATGCTACGGT   [1360]
mbugCyphAlp              GACTCCATGAAGTAGGAATCGCTAGTAATCGTGGATCAGAATGCCACGGT   [1345]
mbugParNot               GACTCCATGAAGTAGGAATCGCTAGTAATCGTGGATCAGAATGCCACGGT   [1353]
louseflyPseuCara         GACTCCATGAAGTCGGAATCGCTAGTAATCGTGGATCAGAATGCCACGGT   [1379]
CampBCA01_188            --------------------------------------------------   [748]
Cpapa322                 --------------------------------------------------   [772]
Csp262                   --------------------------------------------------   [758]
Cetio264                 --------------------------------------------------   [743]
Csp259                   --------------------------------------------------   [732]
ColNipSym                GACTCTATGAAGTCCGAATCGCTAGTAATCGTGTATCAGAATGTCACGGT   [553]
Cleon225                 --------------------------------------------------   [775]
Csaun265                 --------------------------------------------------   [713]
Cgass243                 --------------------------------------------------   [757]
Cconi187                 --------------------------------------------------   [682]
Cvit231ii                --------------------------------------------------   [694]
Opi258cl1                --------------------------------------------------   [864]
Oresp192                 --------------------------------------------------   [706]
Opis258cl2               --------------------------------------------------   [864]
Ohadd244                 GACTCTATGAAGTCGGAATCGCTAGTAATCGTGGATAAGAATGTCACGGT   [1335]
Ohadd256                 --------------------------------------------------   [768]
Pfore255                 --------------------------------------------------   [730]
Plamel                   GACTCCATGAAGTCGGAATCGCTAGTAATCGTGAATCAGAATGTCACGGT   [553]
Phag189                  GACTCCATAAAGTCGGAATCGCTAGTAATCGTGAATCAGAATGTCACGGT   [887]
Pdecu190                 --------------------------------------------------   [736]
Pcupr252                 --------------------------------------------------   [795]
Phippom                  GACTCCATGAAGTCGGAATCGCTAGTAATCGTGAATCAGAATGTCACGGT   [553]
Pypsil                   GACTCCATGAAGTCGGAATCGCTAGTAATCGTGAATCAGAATGTCACGGT   [552]
Pdives                   GACTCCATGAAGTCGGAATCGCTAGTAATCGTGAATCAGAATGTCACGGT   [553]
Csp260                   --------------------------------------------------   [766]
Coccul229                --------------------------------------------------   [757]
Cclavis227               --------------------------------------------------   [739]
Cpenn                    GACTCCATGAAGTCGGAATCGCTAGTAATCGTGGATCAGAATGTCACGGT   [1396]
Cchrom                   GACTCCATGAAGTCGGAATCGCTAGTAATCGTGGATCAGAATGTCACGGT   [1300]
Cherc                    GACTCCATGAAGTCGGAATCGCTAGTAATCGTGGATCAGAATGTCACGGT   [1369]
Cnova                    GACTCCATGAAGTCGGAATCGCTAGTAATCGTGGATCAGAATGTCACGGT   [1297]
Claev                    GACTCCATGAAGTCGGAATCGCTAGTAATCGTGGATCAGAATGTCACGGT   [1300]
Cligni                   GACTCCATGAAGTCGGAATCGCTAGTAATCGTGGATCAGAATGTCACGGT   [1317]
Ccast                    GACTCTATGAAGTCGGAATCGCTAGTAATCGTGGATCAGAATGTCACGGT   [1379]
Camer                    GACTCTATGAAGTCGGAATCGCTAGTAATCGTGGATCAGAATGTCACGGT   [1304]
Cquer                    --------------------------------------------------   [784]
Csans                    GACTCCATGAAGTCGGAATCGCTAGTAATCGTGGATCAGAATGTCACGGT   [1301]
Cmarit185                --------------------------------------------------   [785]
Cvicin                   GACTCCATGAAGTCGGAATCGCTAGTAATCGTGGATCAGAATGTCACGGT   [1304]
Csemit242                --------------------------------------------------   [785]
Cocreat                  GACTCCATGAAGTCGGAATCGCTAGTAATCGTGGATCAGAATGTCACGGT   [1316]
Cclarit233               --------------------------------------------------   [808]
Csayi                    GACTCCATGAAGTCGGAATCGCTAGTAATCGTGGATCAGAATGTCACGGT   [1296]
Chyatti186               --------------------------------------------------   [819]
Csocius                  GACTCCATGAAGTCGGAATCGCTAGTAATCGTGGATCAGAATGTCACGGT   [1387]
Cschaef                  GACTCCATGAAGTCGGAATCGCTAGTAATCGTGGATCAGAATGTCACGGT   [1292]
Cnitidior201             --------------------------------------------------   [796]
Csp224                   --------------------------------------------------   [758]
Culcero                  GACTCCATGAAGTCGGAATCGCTAGTAATCGTGGATCAGAATGTCACGGT   [1307]
Csp261                   --------------------------------------------------   [751]
Cconso239                --------------------------------------------------   [772]
Csuff238                 --------------------------------------------------   [748]
Clownei230               --------------------------------------------------   [786]
Csilvicola               GACTCCATGAAGTCGGAATCGCTAGTAATCGTGGATCAGAATGTCACGGT   [1393]
Cbalz                    GACTCCATGAAGTCGGAATCGCTAGTAATCGTGGATAAGAATGTCACGGT   [1382]
Csp221                   --------------------------------------------------   [771]
Cseri                    --------------------------------------------------   [1273]
Cserice213               --------------------------------------------------   [802]
Ccrassus223              --------------------------------------------------   [755]
Ccrassus214              --------------------------------------------------   [766]
Csp216                   --------------------------------------------------   [803]
Csp263                   --------------------------------------------------   [767]
Csanc240                 --------------------------------------------------   [747]
Cabdom                   GACTCCATGAAGTCGGAATCGCTAGTAATCGTGAATCAGAATGTCACGGT   [1095]
Ccfsim199                --------------------------------------------------   [825]
BlFlor                   GACTCCATGAAGTCGGAATCGCTAGTAATCGTGAATCAGAATGTCACGGT   [1336]
Catric203                --------------------------------------------------   [825]
Catric217                --------------------------------------------------   [794]
Catric219                --------------------------------------------------   [776]
Crufip                   GACTCCATGAAGTCGGAATCGCTAGTAATCGTGAATCAGAATGTCACGGT   [1407]
Crufipes220              --------------------------------------------------   [784]
Csprengg222              --------------------------------------------------   [770]
Crengg215                --------------------------------------------------   [787]
Cfest                    GACTCCATGAAGTCGGAATCGCTAGTAATCGTGGATCAGAATGTCACGGT   [1332]
Cvafe                    GACTCCATGAAGTCGGAATCGCTAGTAATCGTGGATCAGAATGTCACGGT   [1330]
CalLaev254               --------------------------------------------------   [787]
CalAlb191                --------------------------------------------------   [827]
EchAus253                --------------------------------------------------   [773]
mbugAusGre               GACTCCATAAAGTCGGAATCGCTAGTAATCGTGGATCAGAACGCCACGGT   [1345]
mbugMelAlb               GACTCCATAAAGTCGGAATCGCTAGTAATCGTGGATCAGAATGCCACGGT   [1356]
mbugAntCraw              GACTCCATGAAGTCGGAATCGCTAGTAATCGTGGATCAGCATGCCACGGT   [1346]
mbugAmoLich              GACTCCATGAAGTCGGAATCGCTAGTAATCGTGGATCAGAATGCCACGGT   [1331]
psyllidAphIner           GACTCCATGAAGTCGGAATCGCTAGTAATCGTAGATCAGAATGCTACGGT   [1343]
Baumannia                GACTCTATGAAGTCGGAATCGCTAGTAATCGTGAATCAGAATGTCACGGT   [1381]
mbugPlanoCitr            GACTCCATGAAGTAGGAATCGCTAGTAATCGTGGATCAGAATGCCACGGT   [1340]
mbugDysBre               GACTCCATGAAGTCGGAATCGCTAGTAATCGTGGATCAGAATGCCACGGT   [1342]
psylBlasOccid            GACTCCATGAAGTCGGAATCGCTAGTAATCGTGGATCAGAATGCCGCGGT   [1341]
SOPE_AF005235            GACTCCATGAAGTCGGAATCGCTAGTAATTGTGGATCAGAATGCCACGGT   [1346]
SodGlosAY861701          GACTCCATGAAGTCGGAATCGCTAGTAATCGTGGATCAGAATGCCACGGT   [1366]
SOPE_AF548137            GACTTCATGAAGTCGGAATCGCTAGTAATCGTGAATCAGAATGCCACGGT   [1342]
SodGlosAP008232          GACTCCATGAAGTCGGAATCGCTAGTAATCGTGGATCAGAATGCCACGGT   [1341]
SitoZeamaisSym           GACTCCATGAAGTCGGAATCGCTAGTAATCGTGAATCAGAATGCCATGGC   [1339]
BreQuer                  GACTCCATGAAGTCGGAATCGCTAGTAATCGTAGATCAGAATGCTACGGT   [1363]
LemiGrim                 GACTCCATGAAGTCGGAATCGCTAGTAATCGCGGATCAGAATGCCGCGGT   [1335]
NotostigCarr226          GACTCTATGAAGTCGGAATCGCTAGTAATCGCGAATCAGAATGTCGCGGT   [1110]
NoeetaPupilSym           GACTCCATGAAGTCGGAATCGCTAGTAATCGTAGATCAGAATGCTACGGT   [1197]
EwinAmer                 GACTCCATGAAGTCGGAATCGCTAGTAATCGTAGATCAGAATGCTACGGT   [1312]
HafniaSpNJ71             GACTCCATGAAGTCGGAATCGCTAGTAATCGTAGATCAGAATGCTACGGT   [1354]
PlesShig                 GACTCCATGAAGTCGGAATCGCTAGTAATCGCGGATCAGAATGCCGCGGT   [1363]
RahnSp_NJ8               GACTCCATGAAGTCGGAATCGCTAGTAATCGTAGATCAGAATGCTACGGT   [1366]
HafniaSp270              GACTCCATGAAGTCGGAATCGCTAGTAATCGTAGATCAGAATGCTACGGT   [1368]
YersiniaSp               GACTCCATGAAGTCGGAATCGCTAGTAATCGTGGATCAGAATGCCACGGT   [1356]
FormicaFusSymAB018684    GACTCCATGAAGTCGGAATCGCTAGTAATCGTGGATCAGAATGCCACGGT   [551]
PlagMancSym              GACTCCATGAAGTCGGAATCGCTAGTAATCGTGGATCAGAATGCCACGGT   [550]
PlagPigSym               GACTCCATGAAGTCGGAATCGCTAGTAATCGTGGATCAGAATGCCACGGT   [550]

[                                 1560      1570      1580      1590      1600]
[                                 .         .         .         .         .]

PastMult                 GAATACGTTCCCGGGCCTTGTACACACCGCCCGTCACACCATGGGAGTGG   [1395]
EcoliK12                 GAATACGTTCCCGGGCCTTGTACACACCGCCCGTCACACCATGGGAGTGG   [1422]
ShigFlex                 GAATACGTTCCCGGGCCTTGTACACACCGCCCGTCACACCATGGGAGTGG   [1421]
SalmTyph                 GAATACGTTCCCGGGCCTTGTACACACCGCCCGTCACACCATGGGAGTGG   [1421]
ErwAmy                   GAATACGTTCCCGGGCCTTGTACACACCGCCCGTCACACCATGGGAGTGG   [1396]
KlebPneu                 GAATACGTTCCCGGGCCTTGTACACACCGCCCGTCACACCATGGGAGTGG   [1380]
CitrFreu                 GAATACGTTCCCGGGCCTTGTACACACCGCCCGTCACACCATGGGAGTGG   [1416]
PectCaro                 GAATACGTTCCCGGGCCTTGTACACACCGCCCGTCACACCATGGGAGTGG   [1390]
ErwCaro                  GAATACGTTCCCGGGCCTTGTACACACCGCCCGTCACACCATGGGAGTGG   [1374]
SerrMarc                 GAATACGTTCCCGGGCCTTGTACACACCGCCCGTCACACCATGGGAGTGG   [1401]
BrenAlni                 GAATACGTTCCCGGGCCTTGTACACACCGCCCGTCACACCATGGGAGTGG   [1415]
RegInsec                 GAATACGTTCCCGGGCCTTGTACACACCGCCCGTCACACCATGGGAGTGG   [1326]
HamDef                   GAATACGTTCCCGGGCCTTGTACACACCGCCCGTCACACCATGGGAGTGG   [1395]
VibChol                  GAATACGTTCCCGGGCCTTGTACACACCGCCCGTCACACCATGGGAGTGG   [1416]
PseudAer                 GAATACGTTCCCGGGCCTTGTACACACCGCCCGTCACACCATGGGAGTGG   [1407]
HafAlvei                 GAATACGTTCCCGGGCCTTGTACACACCGCCCGTCACACCATGGGAGTGG   [1423]
PhotLum                  GAATACGTTCCCGGGCCTTGTACACACCGCCCGTCACACCATGGGAGTGG   [1419]
XenoNema                 GAATACGTTCCCGGGCCTTGTACACACCGCCCGTCACACCATGGGAGTGG   [1406]
YersPest                 GAATACGTTCCCGGGCCTTGTACACACCGCCCGTCACACCATGGGAGTGG   [1422]
RahnAqua                 GAATACGTTCCCGGGCCTTGTACACACCGCCCGTCACACCATGGGAGTGG   [1416]
AquaHayw                 GAATACGTCCCCGGGCCTTGTACACACCGCCCGTCACACCATGGGAGTGG   [1410]
mbugCyphAlp              GAATACGTTCCCGGGCCTTGTACACACCGCCCGTCACACCATGGAAGTGG   [1395]
mbugParNot               GAATACGTTCCCGGGCCTTGTACACACCGCCCGTCACACCATGGGAGTGG   [1403]
louseflyPseuCara         GAATACGTTCCCGGGCCTTGTACACACCGCCCGTCACACCATGGGAGTGG   [1429]
CampBCA01_188            --------------------------------------------------   [748]
Cpapa322                 --------------------------------------------------   [772]
Csp262                   --------------------------------------------------   [758]
Cetio264                 --------------------------------------------------   [743]
Csp259                   --------------------------------------------------   [732]
ColNipSym                GAATACGTTCCCGGGCC---------------------------------   [570]
Cleon225                 --------------------------------------------------   [775]
Csaun265                 --------------------------------------------------   [713]
Cgass243                 --------------------------------------------------   [757]
Cconi187                 --------------------------------------------------   [682]
Cvit231ii                --------------------------------------------------   [694]
Opi258cl1                --------------------------------------------------   [864]
Oresp192                 --------------------------------------------------   [706]
Opis258cl2               --------------------------------------------------   [864]
Ohadd244                 GAATACGTTCCCGGGCCTTGTACACACCGCCCGTCACACCATGGGAGTGG   [1385]
Ohadd256                 --------------------------------------------------   [768]
Pfore255                 --------------------------------------------------   [730]
Plamel                   GAATACGTTCCCGGGCC---------------------------------   [570]
Phag189                  GAATACGTTCCCGGGCC---------------------------------   [904]
Pdecu190                 --------------------------------------------------   [736]
Pcupr252                 --------------------------------------------------   [795]
Phippom                  GAATACGTTCCCGGGCC---------------------------------   [570]
Pypsil                   GAATACGTTCCCGGGCC---------------------------------   [569]
Pdives                   GAATACGTTCCCGGGCC---------------------------------   [570]
Csp260                   --------------------------------------------------   [766]
Coccul229                --------------------------------------------------   [757]
Cclavis227               --------------------------------------------------   [739]
Cpenn                    GAATACGTTCCCGGGCCTTGTACACACCGCCCGTCACACCATGGAAGTGG   [1446]
Cchrom                   GAATACGTTCCCGGGCCTTGTACACACCGCCCGTCACACCATGGAAGTGG   [1350]
Cherc                    GAATACGTTCCCGGGCCTTGTACACACCGCCCGTCACACCATGGAAGTGG   [1419]
Cnova                    GAATACGTTCCCGGGCCTTGTACACACCGCCCGTCACACCATGGAAGTGG   [1347]
Claev                    GAATACGTTCCCGGGCCTTGTACACACCGCCCGTCACACCATGGAAGTGN   [1350]
Cligni                   GAATACGTTCCCGGGCCTTGTACACACCGCCCGTCACACCATGGAAGTGG   [1367]
Ccast                    GAATACGTTCCCGGGCCTTGTACACACCGCCCGTCACACCATGGAAGTGG   [1429]
Camer                    GAATACGTTCCCGGGCCTTGTACACACCGCCCGTCACACCATGGAAGTGG   [1354]
Cquer                    --------------------------------------------------   [784]
Csans                    GAATACGTTCCCGGGCCTTGTACACACCGCCCGTCACACCATGGAAGTGG   [1351]
Cmarit185                --------------------------------------------------   [785]
Cvicin                   GAATACGTTCCCGGGCCTTGTACACACCGCCCGTCACACCATGGAAGTGG   [1354]
Csemit242                --------------------------------------------------   [785]
Cocreat                  GAATACGTTCCCGGGCCTTGTACACACCGCCCGTCACACCATGGAAGTGG   [1366]
Cclarit233               --------------------------------------------------   [808]
Csayi                    GAATACGTTCCCGGGCCTTGTACACACCGCCCGTCACACCATGGAAGTGG   [1346]
Chyatti186               --------------------------------------------------   [819]
Csocius                  GAATACGTTCCCGGGCCTTGTACACACCGCCCGTCACACCATGGAAGTGG   [1437]
Cschaef                  GAATACGTTCCCGGGCCTTGTACACACCGCCCGTCACACCATGGAAGTGG   [1342]
Cnitidior201             --------------------------------------------------   [796]
Csp224                   --------------------------------------------------   [758]
Culcero                  GAATACGTTCCCGGGCCTTGTACACACCGCCCGTCACACCATGGAAGTGG   [1357]
Csp261                   --------------------------------------------------   [751]
Cconso239                --------------------------------------------------   [772]
Csuff238                 --------------------------------------------------   [748]
Clownei230               --------------------------------------------------   [786]
Csilvicola               GAATACGTTCCCGGGCCTTGTACACACCGCCCGTCACACCATGGGAGTGG   [1443]
Cbalz                    GAATACGTTCCCGGGCCTTGTACACACCGCCCGTCACACCATGGGAGTGG   [1432]
Csp221                   --------------------------------------------------   [771]
Cseri                    --------------------------------------------------   [1273]
Cserice213               --------------------------------------------------   [802]
Ccrassus223              --------------------------------------------------   [755]
Ccrassus214              --------------------------------------------------   [766]
Csp216                   --------------------------------------------------   [803]
Csp263                   --------------------------------------------------   [767]
Csanc240                 --------------------------------------------------   [747]
Cabdom                   GAATACGTTCCCGGGCCTTGTACACACCGCCCGTCACACCATGGGAGTGG   [1145]
Ccfsim199                --------------------------------------------------   [825]
BlFlor                   GAATACGTTCCCGGGCCTTGTACACACCGCCCGTCACACCATGGGAGTGG   [1386]
Catric203                --------------------------------------------------   [825]
Catric217                --------------------------------------------------   [794]
Catric219                --------------------------------------------------   [776]
Crufip                   GAATACGTTCCCGGGCCTTGTACACACCGCCCGTCACACCATGGGAGTGG   [1457]
Crufipes220              --------------------------------------------------   [784]
Csprengg222              --------------------------------------------------   [770]
Crengg215                --------------------------------------------------   [787]
Cfest                    GAATACGTTCCCGGGCCTTGTACACACCGCCCGTCACACCATGGAAGTGG   [1382]
Cvafe                    GAATACGTTCCCGGGCCTTGTACACACCGCCCGTCACACCATGGAAGTGG   [1380]
CalLaev254               --------------------------------------------------   [787]
CalAlb191                --------------------------------------------------   [827]
EchAus253                --------------------------------------------------   [773]
mbugAusGre               GAATACGTTCCCGGGCCTTGTACACACCGCCCGTCACACCATGGAAGTGG   [1395]
mbugMelAlb               GAATACGTTCCCGGGCCTTGTACACACCGCCCGTCACACCATGGAAGTGA   [1406]
mbugAntCraw              GAATACGTTCCCGGGCCTTGTACACACCGCCCGTCACACCATGGGAGTGG   [1396]
mbugAmoLich              GAATACGTTCTCGGGCCTTGTACACACCGCCCGTCACACCATGGGAGTGG   [1381]
psyllidAphIner           GAATACGTTCCCGGGCCTTGTACACACCGCCCGTCACACCATGGGAGTGA   [1393]
Baumannia                GAATACGTTCCCGGGCCTTGTACACACCGCCCGTCACACCATGGGAGTGT   [1431]
mbugPlanoCitr            GAATACGTTCCCGGGCCTTGTACACACCGCCCGTCACACCATGGAAGTGG   [1390]
mbugDysBre               GAATACGTTCCCGGGCCTTGTACACACCGCCCGTCACACCATGGAAGTGG   [1392]
psylBlasOccid            GAATACGTTCCCGGGCCTTGTACACACCGCCCGTCACACCATGGGAGTGG   [1391]
SOPE_AF005235            GAATACGTTCCCGGGCCTTGTACACACCGCCCGTCACACCATGGGAGTGG   [1396]
SodGlosAY861701          GAATACGTTCCTGGGCCTTGTACACACCGCCCGTCACACCATGGGAGTGG   [1416]
SOPE_AF548137            GAATACGTTCCCGGGCCTTGTACACACCGCCCGTCACACCATGGGAGTGG   [1392]
SodGlosAP008232          GAATACGTTCCTGGGCCTTGTACACACCGCCCGTCACACCATGGGAGTGG   [1391]
SitoZeamaisSym           GAATACGTTCCCGGGCCTTGTACACACCGCCCGTCACACCATGGGAGTGG   [1389]
BreQuer                  GAATACGTTCCCGGGCCTTGTACACACCGCCCGTCACACCATGGGARTGG   [1413]
LemiGrim                 GAATACGTTCCCGGGCCTTGTACACACCGCCCGTCACACCATGGGAGTGG   [1385]
NotostigCarr226          GAATACGTTCCCGGGCCTTGTACACACCGCCCGTCACACCATGGGAGTGG   [1160]
NoeetaPupilSym           GAATACGTTCCCGGGCCTTGTACACACCGCCCGTCACACCATGGGAGTGG   [1247]
EwinAmer                 GAATACGTTCCCGGGCCTTGTACACACCGCCCGTCACACCATGGGAGTGG   [1362]
HafniaSpNJ71             GAATACGTTCCCGGGCCTTGTACACACCGCCCGTCACACCATGGGAGTGG   [1404]
PlesShig                 GAATACGTTCCCGGGCCTTGTACACACCGCCCGTCACACCATGGGAGTGG   [1413]
RahnSp_NJ8               GAATACGTTCCCGGGCCTTGTACACACCGCCCGTCACACCATGGGAGTGG   [1416]
HafniaSp270              GAATACGTTCCCGGGCCTTGTACACACCGCCCGTCACACCATGGGAGTGG   [1418]
YersiniaSp               GAATACGTTCCCGGGCCTTGTACACACCGCCCGTCACACCATGGGAGTGG   [1406]
FormicaFusSymAB018684    GAATACGTTCCCGGGCC---------------------------------   [568]
PlagMancSym              GAATACGTTCCCGGGCC---------------------------------   [567]
PlagPigSym               GAATACGTTCCCGGGCC---------------------------------   [567]

[                                 1610      1620      1630      1640      1650]
[                                 .         .         .         .         .]

PastMult                 GTTGTACCAGAAGTAGATAGCTTAACC---T-TC-G-----------GGG   [1429]
EcoliK12                 GTTGCAAAAGAAGTAGGTAGCTTAACC---T-TC-G-----------GGA   [1456]
ShigFlex                 GTTGCAAAAGAAGTAGGTAGCTTAACC---T-TC-G-----------GGA   [1455]
SalmTyph                 GTTGCAAAAGAAGTAGGTAGCTTAACC---T-TC-G-----------GGA   [1455]
ErwAmy                   GTTGCAAAAGAAGTAGGTAGCTTAACC---T-TC-G-----------GGA   [1430]
KlebPneu                 GTTGCAAAAGAAGTAGGTAGCTTAACC---T-TC-G-----------GGA   [1414]
CitrFreu                 GTTGCAAAAGAAGTAGGTAGCTTAACC---T-TC-G-----------GGA   [1450]
PectCaro                 GTTGCAAAAGAAGTAGGTAGCTTAACC---T-TC-G-----------GGA   [1424]
ErwCaro                  GTTGCAAAAGAAGTAGGTAGCTTAACC---T-TC-G-----------GGA   [1408]
SerrMarc                 GTTGCAAAAGAAGTAGGTAGCTTAACC---T-TC-G-----------GGA   [1435]
BrenAlni                 GTTGCAAAAGAAGTAGGTAGCTTAACC---T-CA-G-----------GGG   [1449]
RegInsec                 GCGGCAAAAGAAGTAGGTAGCTTAACC---T-TC-G-----------GGG   [1360]
HamDef                   GTTGCAAAAGAAGTAGGTAGCTTAACC---G-CA-A-----------GGA   [1429]
VibChol                  GCTGCAAAAGAAGCAGGTAGTTTAACC---T-TC-G-----------GGA   [1450]
PseudAer                 GTTGCTCCAGAAGTAGCTAGTCTAACC---G-CA-A-----------GGG   [1441]
HafAlvei                 GTTGCAAAAGAAGTAGGTAGCTTAACC---T-TC-G-----------GGA   [1457]
PhotLum                  GTTGCAAAAGAAGTCGGTAGCTTAACC---G-AA-A-----------GGG   [1453]
XenoNema                 GTTGCAAAAGAAGTAGGTAGCTTAACC---T-TC-G-----------GGN   [1440]
YersPest                 GTTGCAAAAGAAGTAGGTAGCTTAACC---T-TC-G-----------GGA   [1456]
RahnAqua                 GTTGCAAAAGAAGTAGGTAGCTTAA-C---T-TC-G-----------GGA   [1449]
AquaHayw                 GTTGCAAAAGAAGTAGGTAGCTTAACC---T-TC-G-----------GGA   [1444]
mbugCyphAlp              GCTGTAAAAGAAGTAGGTAGCTTAACC---T-TTTA-----------GGA   [1430]
mbugParNot               GTTGCAAAAGAAGTAAGTAGCTTAACC---T-TT-A-----------GGA   [1437]
louseflyPseuCara         GTTGCAAAAGAAGTAAGTTGTTTAACC---TTTTTAACAAAA-----GGA   [1471]
CampBCA01_188            --------------------------------------------------   [748]
Cpapa322                 --------------------------------------------------   [772]
Csp262                   --------------------------------------------------   [758]
Cetio264                 --------------------------------------------------   [743]
Csp259                   --------------------------------------------------   [732]
ColNipSym                --------------------------------------------------   [570]
Cleon225                 --------------------------------------------------   [775]
Csaun265                 --------------------------------------------------   [713]
Cgass243                 --------------------------------------------------   [757]
Cconi187                 --------------------------------------------------   [682]
Cvit231ii                --------------------------------------------------   [694]
Opi258cl1                --------------------------------------------------   [864]
Oresp192                 --------------------------------------------------   [706]
Opis258cl2               --------------------------------------------------   [864]
Ohadd244                 GTTGCAAAAGAAGTGGGTAGCTTAACCT--A-GTGT----------AGGA   [1422]
Ohadd256                 --------------------------------------------------   [768]
Pfore255                 --------------------------------------------------   [730]
Plamel                   --------------------------------------------------   [570]
Phag189                  --------------------------------------------------   [904]
Pdecu190                 --------------------------------------------------   [736]
Pcupr252                 --------------------------------------------------   [795]
Phippom                  --------------------------------------------------   [570]
Pypsil                   --------------------------------------------------   [569]
Pdives                   --------------------------------------------------   [570]
Csp260                   --------------------------------------------------   [766]
Coccul229                --------------------------------------------------   [757]
Cclavis227               --------------------------------------------------   [739]
Cpenn                    GTTGCAAAAGAAGTAAGTAGCTTAACC---T-TA-A-----------GGA   [1480]
Cchrom                   GTTGCAAAAGAAGTAAGTAGCTTNA-------------------------   [1375]
Cherc                    GTTGCAAAAGAAGTAAGTAGCTTAACC---T-TA-G-----------GGA   [1453]
Cnova                    GTTGCAAAAGAAGTAAGTAGCTTAACC---T-T-----------------   [1376]
Claev                    NNNNCAAAAGAAGTAAGTAGCTT---------------------------   [1373]
Cligni                   GTTGCAAAAGAAGTGAGTAGCTTAACC---T-TC-G-----------GGA   [1401]
Ccast                    GTTGCAAAAGAAGTGAGTAGTTTAACC---T-TC-G-----------GGA   [1463]
Camer                    GTTGCAAAAGAAGTGAGTAGTTTAACC---T-TC-G-----------GGA   [1388]
Cquer                    --------------------------------------------------   [784]
Csans                    GTTGCAAAAGAAGTAAGTAGTTT---------------------------   [1374]
Cmarit185                --------------------------------------------------   [785]
Cvicin                   GTTGCAAAAGAAGTAAGTAGTTTAACC---T-T-----------------   [1383]
Csemit242                --------------------------------------------------   [785]
Cocreat                  GTTGCAAAAGAAGTAAGTAGTCTA--------------------------   [1390]
Cclarit233               --------------------------------------------------   [808]
Csayi                    GTTGCAAAAGAAGCAAGTAGTTTAACC---T-TC-G-----------GGA   [1380]
Chyatti186               --------------------------------------------------   [819]
Csocius                  GTTGCAAAAGAAGTAAGTAGTTTAACC---T-TC-G-----------GGA   [1471]
Cschaef                  GTTGCAAA------------------------------------------   [1350]
Cnitidior201             --------------------------------------------------   [796]
Csp224                   --------------------------------------------------   [758]
Culcero                  GTTGCAAAAGAAGTGAGTAGTTTAACCTT-T-TT----------------   [1389]
Csp261                   --------------------------------------------------   [751]
Cconso239                --------------------------------------------------   [772]
Csuff238                 --------------------------------------------------   [748]
Clownei230               --------------------------------------------------   [786]
Csilvicola               GTTGTAAAAGAAGTGAGTAGCTTAACCTCTATCA-A-------G-AAGGA   [1484]
Cbalz                    GTTTGCAAAGAAGTGAGTAGCTTAACCTTTATTA-A-------G-AAGGA   [1473]
Csp221                   --------------------------------------------------   [771]
Cseri                    --------------------------------------------------   [1273]
Cserice213               --------------------------------------------------   [802]
Ccrassus223              --------------------------------------------------   [755]
Ccrassus214              --------------------------------------------------   [766]
Csp216                   --------------------------------------------------   [803]
Csp263                   --------------------------------------------------   [767]
Csanc240                 --------------------------------------------------   [747]
Cabdom                   GTTGCAAAAGAAGTGAGTAGTTTAACCTT-G-AA-A---------AAGGA   [1183]
Ccfsim199                --------------------------------------------------   [825]
BlFlor                   GTTGCAAAAGAAGTGAGTAGTTTAACC-----------------------   [1413]
Catric203                --------------------------------------------------   [825]
Catric217                --------------------------------------------------   [794]
Catric219                --------------------------------------------------   [776]
Crufip                   GTTGCAAAAGAAGTGAGTAGTTTAACCTT-G-CA-A---------AAGGA   [1495]
Crufipes220              --------------------------------------------------   [784]
Csprengg222              --------------------------------------------------   [770]
Crengg215                --------------------------------------------------   [787]
Cfest                    GTTGCAAAAGAAGTGAGTTGT-----------------------------   [1403]
Cvafe                    GTTGCAAAAGAAGTAAGTTGTTTAACC---C-TG----------------   [1410]
CalLaev254               --------------------------------------------------   [787]
CalAlb191                --------------------------------------------------   [827]
EchAus253                --------------------------------------------------   [773]
mbugAusGre               GTTGCAAAAGAAGTAGGTAGCCTAACCCA-T-TT-G-----------GGA   [1431]
mbugMelAlb               GTTGTAAAAGAAGTAGGTAGCTTAACCTT-A-TT-T-----------GGA   [1442]
mbugAntCraw              GTTGCAAAAGAAGTAGGTAGCTTAACCT--T-AA-G------------GA   [1430]
mbugAmoLich              GTTGCAAAAGAAGTAAGTAGCTTAACCT--T-TA-T---------AAGGA   [1418]
psyllidAphIner           GTTGCAAAAGAAGTAGGTAGCTTAACC---T-TT-T-----------GGA   [1427]
Baumannia                GTTGCAAAAGAAGTAAGTAGCTTAACC---T-AC-G-----------GGA   [1465]
mbugPlanoCitr            GTTGCAAAAGAAGTAGGTAGCCTAACCT--T-TT------------AGGA   [1425]
mbugDysBre               GTTGTAAAAGAAGTAGGTAGCTTAACT---T-TA-T------AGATGAGA   [1431]
psylBlasOccid            GTTGCAAAAGAAGTAGGTAGCTTAACC---C-TC-G-----------GGA   [1425]
SOPE_AF005235            GTTGAAAAAGAAGTAGGTAGCTTAACC---T-TC-G-----------GGA   [1430]
SodGlosAY861701          GTTGCAAAAGAAGTAGGTAGCTTAACC---T-TC-G-----------GGA   [1450]
SOPE_AF548137            GTTGCAAAAGAAGTAGGTAGCTTAACC---T-TC-G-----------GGA   [1426]
SodGlosAP008232          GTTGCAAAAGAAGTAGGTAGCTTAACC---T-TC-G-----------GGA   [1425]
SitoZeamaisSym           GTTGCAAAAGAAGTAGGTAGCTTAACC---T-TC-G-----------GGA   [1423]
BreQuer                  GTTGCAAAAGAAGTAGT-TGCTTAACC---T-TC-G-----------GGA   [1446]
LemiGrim                 GTTGCAAAAGAAGTAGGTAGCTTAACC---T-TC-G-----------GGG   [1419]
NotostigCarr226          GTTGCAAAAGAAGTGGGTAGCTTAACC---T-AC-G-----------GGA   [1194]
NoeetaPupilSym           GTTGCAAAAGAAGTAGGTAGCTTAACT---T-TC-G-----------GGA   [1281]
EwinAmer                 GTTGCAAAAGAAGTAGGTAGCTTAACC---T-TC----------------   [1392]
HafniaSpNJ71             GTTGCAAAAGAAGTAGGTAGCTTAACC---T-TC-G-----------GGA   [1438]
PlesShig                 GTTGCAAAAGAAGTAGGTAGCTTAACC---T-TC-G-----------GGA   [1447]
RahnSp_NJ8               GTTGCAAAAGAAGTAGGTAGCTTAACC---T-TC-G-----------GGA   [1450]
HafniaSp270              GTTGCAAAAGAAGTAGGTAGCTTAACC---T-TC-G-----------GGA   [1452]
YersiniaSp               GTTGCAAAAGAAGTAGGTAGCTTAACC---T-TC-G-----------GGA   [1440]
FormicaFusSymAB018684    --------------------------------------------------   [568]
PlagMancSym              --------------------------------------------------   [567]
PlagPigSym               --------------------------------------------------   [567]

[                                 1660      1670      1680      1690      1700]
[                                 .         .         .         .         .]

PastMult                 GGGCGTTTACCACGGTATGATTCATGACTGGGGT----------------   [1463]
EcoliK12                 GGGCGCTTACCACTTTGTGATTCATGACTGGGGTGAAGTCGTAACAAGGT   [1506]
ShigFlex                 GGGCGCTTACCACTTTGTGATTCATGACTGGGGTGAAGTCGTAACAAGGT   [1505]
SalmTyph                 GGGCGCTTACCACTTTGTGATTCATGACTGGGGTGAAGTCGTAACAAGGT   [1505]
ErwAmy                   GGGCGCTTACCACTTTGTGATTCATGACTGGGGTG---------------   [1465]
KlebPneu                 GGGCGCTTACCACTTTGTGATTCATGACTGGGGTGAAGTCGTAACAAGGT   [1464]
CitrFreu                 GGGCGCTTACCACTTTGTGATTCATGACTGGGGTGAAGTCGTAACAAGGT   [1500]
PectCaro                 GGGCGCTTACCAC-------------------------------------   [1437]
ErwCaro                  GGGCGCTTACCACTTTGTGATTCATGACTGGGGTGAAGTCGTAACAAGGT   [1458]
SerrMarc                 GGGCGCTTACCACTTTGTGATTCATGACTGGGGTGAAGTCGTAACAAGGT   [1485]
BrenAlni                 GGGCGCTTACCACTTTGTGATTCATGACTGGGGTGAAGTCGTAACAAGGT   [1499]
RegInsec                 GAGCGCTTACCACTTTGTGGTTCATGA-----------------------   [1387]
HamDef                   GGGCGCTTACCACTTTGT--------------------------------   [1447]
VibChol                  GGACGCTTGCCACTTTGTGGTTCATGACTGGGGTGAAGTCGTAACAAGGT   [1500]
PseudAer                 GGACGGTTACCACGGAGTNATTCATGACTGGGGTGAAGTCGTAACAAGGT   [1491]
HafAlvei                 GGGCGCTTACCACTTTGTGATTCANGNCNNGGGNNNNNNNNNN-------   [1500]
PhotLum                  GGGCGCTGACCACTTTGTGGCTCATGACTGGGGTGAAGTCGTAACAAGGT   [1503]
XenoNema                 GGGCGCTTACCACTTTGTGATTCATGACTGGGGTGAAGTCGTAACAAGGT   [1490]
YersPest                 GGGCGCTTACCACTTTGTGATTCATGACTGGGGTGAAGTCGTAACAAGGT   [1506]
RahnAqua                 GGGCGCTTACCACTTTGTGATTCATGACTGGGGTGAAGTCGTAACAAGGT   [1499]
AquaHayw                 GGGCGCTTACCACTTTGTGATTCATGACTGGGGTGAAGTCGTAACAAGGT   [1494]
mbugCyphAlp              GGGCGCTTACCACTTTGTGGTTCATAACTGGGGTGAAGTCGTAACAAGGT   [1480]
mbugParNot               GGGCGCTTACCACTTTGTGGTTCATAACTGGGGTGAAGTCGTAACAAGGT   [1487]
louseflyPseuCara         GGGCGCTTACCACTTTGTGGTTCATGACTGGGGTGAAGTCGTAACAAGGT   [1521]
CampBCA01_188            --------------------------------------------------   [748]
Cpapa322                 --------------------------------------------------   [772]
Csp262                   --------------------------------------------------   [758]
Cetio264                 --------------------------------------------------   [743]
Csp259                   --------------------------------------------------   [732]
ColNipSym                --------------------------------------------------   [570]
Cleon225                 --------------------------------------------------   [775]
Csaun265                 --------------------------------------------------   [713]
Cgass243                 --------------------------------------------------   [757]
Cconi187                 --------------------------------------------------   [682]
Cvit231ii                --------------------------------------------------   [694]
Opi258cl1                --------------------------------------------------   [864]
Oresp192                 --------------------------------------------------   [706]
Opis258cl2               --------------------------------------------------   [864]
Ohadd244                 GAGCGCTTAC----------------------------------------   [1432]
Ohadd256                 --------------------------------------------------   [768]
Pfore255                 --------------------------------------------------   [730]
Plamel                   --------------------------------------------------   [570]
Phag189                  --------------------------------------------------   [904]
Pdecu190                 --------------------------------------------------   [736]
Pcupr252                 --------------------------------------------------   [795]
Phippom                  --------------------------------------------------   [570]
Pypsil                   --------------------------------------------------   [569]
Pdives                   --------------------------------------------------   [570]
Csp260                   --------------------------------------------------   [766]
Coccul229                --------------------------------------------------   [757]
Cclavis227               --------------------------------------------------   [739]
Cpenn                    GGGCGCTTACCACTTTGTGATTCATGACTGGGGTGAAGTCGTAACAAGGT   [1530]
Cchrom                   --------------------------------------------------   [1375]
Cherc                    GGGCGCTTACCACTTTGTGATTCATGAC----------------------   [1481]
Cnova                    --------------------------------------------------   [1376]
Claev                    --------------------------------------------------   [1373]
Cligni                   GGGCGCTTACCACTTTGTGATTCATGACT---------------------   [1430]
Ccast                    GGGCACTTACCACTTTGTGATTCATGACTGGGGTGAAGTCGTATCAAGGT   [1513]
Camer                    GGGCACTTACCACTTTGTGATTCATGACT---------------------   [1417]
Cquer                    --------------------------------------------------   [784]
Csans                    --------------------------------------------------   [1374]
Cmarit185                --------------------------------------------------   [785]
Cvicin                   --------------------------------------------------   [1383]
Csemit242                --------------------------------------------------   [785]
Cocreat                  --------------------------------------------------   [1390]
Cclarit233               --------------------------------------------------   [808]
Csayi                    GGGCACTTACCACTTTGTGATTCATGACT---------------------   [1409]
Chyatti186               --------------------------------------------------   [819]
Csocius                  GGGCGCTTACCACTTTGTGATTCATGACTGGGGTGAAGTCGTAACAAG--   [1519]
Cschaef                  --------------------------------------------------   [1350]
Cnitidior201             --------------------------------------------------   [796]
Csp224                   --------------------------------------------------   [758]
Culcero                  --------------------------------------------------   [1389]
Csp261                   --------------------------------------------------   [751]
Cconso239                --------------------------------------------------   [772]
Csuff238                 --------------------------------------------------   [748]
Clownei230               --------------------------------------------------   [786]
Csilvicola               AGGCGCTTACCACTTTGTGATTCATGACT---------------------   [1513]
Cbalz                    AGGCACTTACCACTTTGTGATTCATGACTGGGGTGAA-------------   [1510]
Csp221                   --------------------------------------------------   [771]
Cseri                    --------------------------------------------------   [1273]
Cserice213               --------------------------------------------------   [802]
Ccrassus223              --------------------------------------------------   [755]
Ccrassus214              --------------------------------------------------   [766]
Csp216                   --------------------------------------------------   [803]
Csp263                   --------------------------------------------------   [767]
Csanc240                 --------------------------------------------------   [747]
Cabdom                   GGGCGCTTACCACTTTGTGATTCATGACTGGG------------------   [1215]
Ccfsim199                --------------------------------------------------   [825]
BlFlor                   --------------------------------------------------   [1413]
Catric203                --------------------------------------------------   [825]
Catric217                --------------------------------------------------   [794]
Catric219                --------------------------------------------------   [776]
Crufip                   GGGCACTTACCACTTTGTGATTCATGACTGGGGTGAA-------------   [1532]
Crufipes220              --------------------------------------------------   [784]
Csprengg222              --------------------------------------------------   [770]
Crengg215                --------------------------------------------------   [787]
Cfest                    --------------------------------------------------   [1403]
Cvafe                    --------------------------------------------------   [1410]
CalLaev254               --------------------------------------------------   [787]
CalAlb191                --------------------------------------------------   [827]
EchAus253                --------------------------------------------------   [773]
mbugAusGre               AGGCGCTTACCACTTTGTGATTCATGACTGGGGTGAAGTCGTAACAAGGT   [1481]
mbugMelAlb               AGGCGCTTACCACTTTGTGATTCATGACTGGGGTGAAGTCGTAACAAGGT   [1492]
mbugAntCraw              AAGCGCTTACCACTTTGTGGTTCATAACTGGGGTG---------------   [1465]
mbugAmoLich              AGGCGCTTACCACTTTGTGATTCATAACTGGGGTGAAGTCGTAACAAGGT   [1468]
psyllidAphIner           AGGCGCTTACCACTTTGTGGTTCATGACTGGGGTGAAGTCGTAACAAGGT   [1477]
Baumannia                GGGCGCTTACCACTTTGTGATTCATGACTGGGGTGAAGTCGTAACAAGGT   [1515]
mbugPlanoCitr            GGGCGCTTACCACTTTGTGATTCATGA-----------------------   [1452]
mbugDysBre               GGGCACTTACCACTTTATGATTCATAACTGGGGTGAAGTCGTAACAAGGT   [1481]
psylBlasOccid            GGGCGCCTACCACTTTGTGATTCATGACTGGGGTGAAGTCGTAACAAGGT   [1475]
SOPE_AF005235            GGGCGTTTACCACTTTGTGATTCATGATTGG-------------------   [1461]
SodGlosAY861701          GGGCGCTTACCACTTTGTGATTCATGACTGGGGTGAAGTCGTAACAAGGT   [1500]
SOPE_AF548137            GGGCGCTTACCACTTTGTGATTCATGACTGGGGTGAAGTCGTAACAAGGT   [1476]
SodGlosAP008232          GGGCGCTTACCACTTTGTGATTCATGACTGGGGTGAAGTCGTAACAAGGT   [1475]
SitoZeamaisSym           GGGCGCTTACCACTTTGTGATTCATGACTGGGGTGAAGTCGTAACAAGGT   [1473]
BreQuer                  RGGCGCTTACCACTTTGTGATTCATGACTGGGGTGAAGTCGTAACAAGGT   [1496]
LemiGrim                 GGGCGCTTACCACTTTGTGATCCATGACTGGGGTGAAGTCGTAACAAGGT   [1469]
NotostigCarr226          GGGCGCTT------------------------------------------   [1202]
NoeetaPupilSym           GGGCGCTTACCACTTTGTGATTCATGACTGGG------------------   [1313]
EwinAmer                 --------------------------------------------------   [1392]
HafniaSpNJ71             GGGCGCTTACCACTTT----------------------------------   [1454]
PlesShig                 GGGCGCTTACCACTTTGTGATTCATGACTGGGGTGAAGTCGTAACAAGGT   [1497]
RahnSp_NJ8               GGGCGCTTACCACTTTGTGATTCATGACTGGGGGGAAGTCGTAACAAGGT   [1500]
HafniaSp270              GGGCGCTTACCACTTTGTGATTCATGACTGGGGTGAAGTCGTAACAAGGT   [1502]
YersiniaSp               GGGCGCTTACCACTTTGTGATTCATGACTGGGGTGAAGTCGTAACAAGGT   [1490]
FormicaFusSymAB018684    --------------------------------------------------   [568]
PlagMancSym              --------------------------------------------------   [567]
PlagPigSym               --------------------------------------------------   [567]

[                                 1710      1720      1730      1740      1750]
[                                 .         .         .         .         .]

PastMult                 --------------------------------------------------   [1463]
EcoliK12                 AACCGTA-GGGGAACCTGCGGTTGGATCACCTCCTTA-------------   [1542]
ShigFlex                 AACCGTA-GGGGAACCTGCGGTTGGATCACCTCCTTA-------------   [1541]
SalmTyph                 AACCGTA-GGGGAACCTGCGGTTGGATCACCTCCTTACCT----------   [1544]
ErwAmy                   --------------------------------------------------   [1465]
KlebPneu                 AACCGTA-GGGGAACCTGCGGCTGGATCA---------------------   [1492]
CitrFreu                 AACCGTAGGGG-AACCTGCGGTGG--------------------------   [1523]
PectCaro                 --------------------------------------------------   [1437]
ErwCaro                  --------------------------------------------------   [1458]
SerrMarc                 AACCGTA-GGGGAACCTGCGG-----------------------------   [1505]
BrenAlni                 AAC-----------------------------------------------   [1502]
RegInsec                 --------------------------------------------------   [1387]
HamDef                   --------------------------------------------------   [1447]
VibChol                  AGCGCTA-GGGGAACCTGGCGCTGGATCACCTCCTT--------------   [1535]
PseudAer                 AGCCGTA-GGGGAACCTGCGGCTGGATCACCTCCTT--------------   [1526]
HafAlvei                 --------------------------------------------------   [1500]
PhotLum                  AACCGTA-GGGGAACCTGCGGCTGGATCACCTCCTTAT------------   [1540]
XenoNema                 AACCGTA-------------------------------------------   [1497]
YersPest                 AACCGTA-GGGGAACCTGCGGTTGGATCACCTCCTTACCTAACGATACGC   [1555]
RahnAqua                 AACCGTA-GGGGAAC-TGCGGTTGGATCACCTCCTTA-------------   [1534]
AquaHayw                 AACCGTA-GGGGAACCTGCGGCTGGATCA---------------------   [1522]
mbugCyphAlp              AACCGTA-GGGGAACCTGTGGTTGGATCACCTCCTTA-------------   [1516]
mbugParNot               AACCGTA-GGGGAACCTGTGGTTGGATCACCTCCTTA-------------   [1523]
louseflyPseuCara         AACC----------------------------------------------   [1525]
CampBCA01_188            --------------------------------------------------   [748]
Cpapa322                 --------------------------------------------------   [772]
Csp262                   --------------------------------------------------   [758]
Cetio264                 --------------------------------------------------   [743]
Csp259                   --------------------------------------------------   [732]
ColNipSym                --------------------------------------------------   [570]
Cleon225                 --------------------------------------------------   [775]
Csaun265                 --------------------------------------------------   [713]
Cgass243                 --------------------------------------------------   [757]
Cconi187                 --------------------------------------------------   [682]
Cvit231ii                --------------------------------------------------   [694]
Opi258cl1                --------------------------------------------------   [864]
Oresp192                 --------------------------------------------------   [706]
Opis258cl2               --------------------------------------------------   [864]
Ohadd244                 --------------------------------------------------   [1432]
Ohadd256                 --------------------------------------------------   [768]
Pfore255                 --------------------------------------------------   [730]
Plamel                   --------------------------------------------------   [570]
Phag189                  --------------------------------------------------   [904]
Pdecu190                 --------------------------------------------------   [736]
Pcupr252                 --------------------------------------------------   [795]
Phippom                  --------------------------------------------------   [570]
Pypsil                   --------------------------------------------------   [569]
Pdives                   --------------------------------------------------   [570]
Csp260                   --------------------------------------------------   [766]
Coccul229                --------------------------------------------------   [757]
Cclavis227               --------------------------------------------------   [739]
Cpenn                    AACCGTA-GGGGAACCTGCGGTTGGATCACCTCCTTACTTT---------   [1570]
Cchrom                   --------------------------------------------------   [1375]
Cherc                    --------------------------------------------------   [1481]
Cnova                    --------------------------------------------------   [1376]
Claev                    --------------------------------------------------   [1373]
Cligni                   --------------------------------------------------   [1430]
Ccast                    A-------------------------------------------------   [1514]
Camer                    --------------------------------------------------   [1417]
Cquer                    --------------------------------------------------   [784]
Csans                    --------------------------------------------------   [1374]
Cmarit185                --------------------------------------------------   [785]
Cvicin                   --------------------------------------------------   [1383]
Csemit242                --------------------------------------------------   [785]
Cocreat                  --------------------------------------------------   [1390]
Cclarit233               --------------------------------------------------   [808]
Csayi                    --------------------------------------------------   [1409]
Chyatti186               --------------------------------------------------   [819]
Csocius                  --------------------------------------------------   [1519]
Cschaef                  --------------------------------------------------   [1350]
Cnitidior201             --------------------------------------------------   [796]
Csp224                   --------------------------------------------------   [758]
Culcero                  --------------------------------------------------   [1389]
Csp261                   --------------------------------------------------   [751]
Cconso239                --------------------------------------------------   [772]
Csuff238                 --------------------------------------------------   [748]
Clownei230               --------------------------------------------------   [786]
Csilvicola               --------------------------------------------------   [1513]
Cbalz                    --------------------------------------------------   [1510]
Csp221                   --------------------------------------------------   [771]
Cseri                    --------------------------------------------------   [1273]
Cserice213               --------------------------------------------------   [802]
Ccrassus223              --------------------------------------------------   [755]
Ccrassus214              --------------------------------------------------   [766]
Csp216                   --------------------------------------------------   [803]
Csp263                   --------------------------------------------------   [767]
Csanc240                 --------------------------------------------------   [747]
Cabdom                   --------------------------------------------------   [1215]
Ccfsim199                --------------------------------------------------   [825]
BlFlor                   --------------------------------------------------   [1413]
Catric203                --------------------------------------------------   [825]
Catric217                --------------------------------------------------   [794]
Catric219                --------------------------------------------------   [776]
Crufip                   --------------------------------------------------   [1532]
Crufipes220              --------------------------------------------------   [784]
Csprengg222              --------------------------------------------------   [770]
Crengg215                --------------------------------------------------   [787]
Cfest                    --------------------------------------------------   [1403]
Cvafe                    --------------------------------------------------   [1410]
CalLaev254               --------------------------------------------------   [787]
CalAlb191                --------------------------------------------------   [827]
EchAus253                --------------------------------------------------   [773]
mbugAusGre               AACTGTA-GGGGAACCTGCGGTTGGATCACCTCCTTA-------------   [1517]
mbugMelAlb               AACTGTA-GGGGAACCTGCGGTTGGATCACCTCCTTA-------------   [1528]
mbugAntCraw              --------------------------------------------------   [1465]
mbugAmoLich              AACTGTA-GGGGAACCTGCGGTTGGATCACCTCCTTA-------------   [1504]
psyllidAphIner           AACCGTA-GGGGAACCTGTGGTTGGATCACCTCCTTA-------------   [1513]
Baumannia                AACCGTA-GGGGAACCTGCGGTTGGATCACCTCCTTA-------------   [1551]
mbugPlanoCitr            --------------------------------------------------   [1452]
mbugDysBre               AACCGTA-GGGGAACCTGCGGTTGGATCACCTCCTTA-------------   [1517]
psylBlasOccid            AACCGTA-GGGGAACCTGCGGTTGGATCACCTCCTTA-------------   [1511]
SOPE_AF005235            --------------------------------------------------   [1461]
SodGlosAY861701          AACCGTA-------------------------------------------   [1507]
SOPE_AF548137            AACCGTA-GGGGAACCTGCGGTTGGATCACCTCCTTA-------------   [1512]
SodGlosAP008232          AACCGTA-GGGGAACCTGCGGTTGGATCACCTCCTTA-------------   [1511]
SitoZeamaisSym           AACCGTA-GGGGAACCTGCGGTTGGATCACCTCCTTA-------------   [1509]
BreQuer                  WACCGTA-GGGGAACCTGCGGCTGGAACACCTCCTC--------------   [1531]
LemiGrim                 AACCGTA-GGGGAA------------------------------------   [1482]
NotostigCarr226          --------------------------------------------------   [1202]
NoeetaPupilSym           --------------------------------------------------   [1313]
EwinAmer                 --------------------------------------------------   [1392]
HafniaSpNJ71             --------------------------------------------------   [1454]
PlesShig                 AA------------------------------------------------   [1499]
RahnSp_NJ8               AGCCGT--------------------------------------------   [1506]
HafniaSp270              AGCCGT--------------------------------------------   [1508]
YersiniaSp               TACCG---TGGGAACCTGC-------------------------------   [1506]
FormicaFusSymAB018684    --------------------------------------------------   [568]
PlagMancSym              --------------------------------------------------   [567]
PlagPigSym               --------------------------------------------------   [567]

[                                 1760      1770      1780]
[                                 .         .         .]

PastMult                 ------------------------------   [1463]
EcoliK12                 ------------------------------   [1542]
ShigFlex                 ------------------------------   [1541]
SalmTyph                 ------------------------------   [1544]
ErwAmy                   ------------------------------   [1465]
KlebPneu                 ------------------------------   [1492]
CitrFreu                 ------------------------------   [1523]
PectCaro                 ------------------------------   [1437]
ErwCaro                  ------------------------------   [1458]
SerrMarc                 ------------------------------   [1505]
BrenAlni                 ------------------------------   [1502]
RegInsec                 ------------------------------   [1387]
HamDef                   ------------------------------   [1447]
VibChol                  ------------------------------   [1535]
PseudAer                 ------------------------------   [1526]
HafAlvei                 ------------------------------   [1500]
PhotLum                  ------------------------------   [1540]
XenoNema                 ------------------------------   [1497]
YersPest                 ATTGCGCAGTGCCCACACAGATTGTCTGAT   [1585]
RahnAqua                 ------------------------------   [1534]
AquaHayw                 ------------------------------   [1522]
mbugCyphAlp              ------------------------------   [1516]
mbugParNot               ------------------------------   [1523]
louseflyPseuCara         ------------------------------   [1525]
CampBCA01_188            ------------------------------   [748]
Cpapa322                 ------------------------------   [772]
Csp262                   ------------------------------   [758]
Cetio264                 ------------------------------   [743]
Csp259                   ------------------------------   [732]
ColNipSym                ------------------------------   [570]
Cleon225                 ------------------------------   [775]
Csaun265                 ------------------------------   [713]
Cgass243                 ------------------------------   [757]
Cconi187                 ------------------------------   [682]
Cvit231ii                ------------------------------   [694]
Opi258cl1                ------------------------------   [864]
Oresp192                 ------------------------------   [706]
Opis258cl2               ------------------------------   [864]
Ohadd244                 ------------------------------   [1432]
Ohadd256                 ------------------------------   [768]
Pfore255                 ------------------------------   [730]
Plamel                   ------------------------------   [570]
Phag189                  ------------------------------   [904]
Pdecu190                 ------------------------------   [736]
Pcupr252                 ------------------------------   [795]
Phippom                  ------------------------------   [570]
Pypsil                   ------------------------------   [569]
Pdives                   ------------------------------   [570]
Csp260                   ------------------------------   [766]
Coccul229                ------------------------------   [757]
Cclavis227               ------------------------------   [739]
Cpenn                    ------------------------------   [1570]
Cchrom                   ------------------------------   [1375]
Cherc                    ------------------------------   [1481]
Cnova                    ------------------------------   [1376]
Claev                    ------------------------------   [1373]
Cligni                   ------------------------------   [1430]
Ccast                    ------------------------------   [1514]
Camer                    ------------------------------   [1417]
Cquer                    ------------------------------   [784]
Csans                    ------------------------------   [1374]
Cmarit185                ------------------------------   [785]
Cvicin                   ------------------------------   [1383]
Csemit242                ------------------------------   [785]
Cocreat                  ------------------------------   [1390]
Cclarit233               ------------------------------   [808]
Csayi                    ------------------------------   [1409]
Chyatti186               ------------------------------   [819]
Csocius                  ------------------------------   [1519]
Cschaef                  ------------------------------   [1350]
Cnitidior201             ------------------------------   [796]
Csp224                   ------------------------------   [758]
Culcero                  ------------------------------   [1389]
Csp261                   ------------------------------   [751]
Cconso239                ------------------------------   [772]
Csuff238                 ------------------------------   [748]
Clownei230               ------------------------------   [786]
Csilvicola               ------------------------------   [1513]
Cbalz                    ------------------------------   [1510]
Csp221                   ------------------------------   [771]
Cseri                    ------------------------------   [1273]
Cserice213               ------------------------------   [802]
Ccrassus223              ------------------------------   [755]
Ccrassus214              ------------------------------   [766]
Csp216                   ------------------------------   [803]
Csp263                   ------------------------------   [767]
Csanc240                 ------------------------------   [747]
Cabdom                   ------------------------------   [1215]
Ccfsim199                ------------------------------   [825]
BlFlor                   ------------------------------   [1413]
Catric203                ------------------------------   [825]
Catric217                ------------------------------   [794]
Catric219                ------------------------------   [776]
Crufip                   ------------------------------   [1532]
Crufipes220              ------------------------------   [784]
Csprengg222              ------------------------------   [770]
Crengg215                ------------------------------   [787]
Cfest                    ------------------------------   [1403]
Cvafe                    ------------------------------   [1410]
CalLaev254               ------------------------------   [787]
CalAlb191                ------------------------------   [827]
EchAus253                ------------------------------   [773]
mbugAusGre               ------------------------------   [1517]
mbugMelAlb               ------------------------------   [1528]
mbugAntCraw              ------------------------------   [1465]
mbugAmoLich              ------------------------------   [1504]
psyllidAphIner           ------------------------------   [1513]
Baumannia                ------------------------------   [1551]
mbugPlanoCitr            ------------------------------   [1452]
mbugDysBre               ------------------------------   [1517]
psylBlasOccid            ------------------------------   [1511]
SOPE_AF005235            ------------------------------   [1461]
SodGlosAY861701          ------------------------------   [1507]
SOPE_AF548137            ------------------------------   [1512]
SodGlosAP008232          ------------------------------   [1511]
SitoZeamaisSym           ------------------------------   [1509]
BreQuer                  ------------------------------   [1531]
LemiGrim                 ------------------------------   [1482]
NotostigCarr226          ------------------------------   [1202]
NoeetaPupilSym           ------------------------------   [1313]
EwinAmer                 ------------------------------   [1392]
HafniaSpNJ71             ------------------------------   [1454]
PlesShig                 ------------------------------   [1499]
RahnSp_NJ8               ------------------------------   [1506]
HafniaSp270              ------------------------------   [1508]
YersiniaSp               ------------------------------   [1506]
FormicaFusSymAB018684    ------------------------------   [568]
PlagMancSym              ------------------------------   [567]
PlagPigSym               ------------------------------   [567]
;
END;


BEGIN CODONS;
	CODONPOSSET * CodonPositions = 
		N: 1-1780;
	CODESET  * UNTITLED = Universal: all ;
END;


BEGIN SETS;
	CHARSET  AMBIG1_EXCLUDE_FOR_GAMMAanalysis  =  1-10 81-136 231-261 279-347 989-1012 1308-1315 1628-1647 1738-1780;
	CHARSET  AMBIG2_EXCLUDE_FOR_BLOCHanalysis  =  1-10 81-134 231-261 279-347 1201 1202 1738-1780;
	TAXSET  KEEP_taxaforGamma  =  1-24 26 28 30 32-37 39 41 43-45 47-50 52 54-55 57-58 61 63 65-67 69-73 75-76 79 81 84-88 90 93-94 98 100 102-129;
	TAXSET  KEEP_taxaforBloch  =  25-106;
END;
